# Supplementary material for: Evaluation of substrate composition and exogenous hormone application on vegetative propagule rooting success of essential oil hemp (Cannabis sativa L.)
Source: PLoS One. 2021 Jul 29;16(7):e0249160. doi: 10.1371/journal.pone.0249160 (PMC8320905; doi:10.1371/journal.pone.0249160)
Supplement: S1 File — Sheet 2 Model output means contains the back transformed best linear unbiased predictors/estimates of the model terms. (XLSX) [file pone.0249160.s001.xlsx]

## Sheet: Sheet1 Raw Data
Trtmt.	Tray	Substrate	Hormone	Cultivar	Rep	Boolean rooting	Root #	Root (cm)	Root (g)	Cuberoot_root#	Cuberoot_rootlength	Cuberoot_rootmass
1	1	Pro-Mix HP	Control	ACDC (A)	1	0	0	0	0	0	0	0
9	1	Pro-Mix HP	Dip ‘N Grow	ACDC (A)	1	0	0	0	0	0	0	0
17	1	Pro-Mix HP	Hormex	ACDC (A)	1	1	13	47	0.136	2.35133	3.60883	0.514256
25	1	Pro-Mix HP	Hormidin 1	ACDC (A)	1	0	0	0	0	0	0	0
33	1	Pro-Mix HP	Hormidin 2	ACDC (A)	1	0	0	0	0	0	0	0
41	2	Rockwool	Control	ACDC (A)	1	0	0	0	0	0	0	0
49	2	Rockwool	Dip ‘N Grow	ACDC (A)	1	1	12	2.3	0.01	2.28943	1.32001	0.215443
57	2	Rockwool	Hormex	ACDC (A)	1	1	8	2.7	0.043	2	1.39248	0.35034
65	2	Rockwool	Hormidin 1	ACDC (A)	1	1	2	3	0.009	1.25992	1.44225	0.208008
73	2	Rockwool	Hormidin 2	ACDC (A)	1	1	5	0.9	0.012	1.70998	0.965489	0.228943
1	3	Pro-Mix HP	Control	ACDC (A)	2	0	0	0	0	0	0	0
9	3	Pro-Mix HP	Dip ‘N Grow	ACDC (A)	2	0	0	0	0	0	0	0
17	3	Pro-Mix HP	Hormex	ACDC (A)	2	0	0	0	0	0	0	0
25	3	Pro-Mix HP	Hormidin 1	ACDC (A)	2	0	0	0	0	0	0	0
33	3	Pro-Mix HP	Hormidin 2	ACDC (A)	2	1	5	14	0.017	1.70998	2.41014	0.257128
41	4	Rockwool	Control	ACDC (A)	2	1	11	9.3	0.022	2.22398	2.10294	0.280204
49	4	Rockwool	Dip ‘N Grow	ACDC (A)	2	1	2	3.5	0.008	1.25992	1.51829	0.2
57	4	Rockwool	Hormex	ACDC (A)	2	1	6	1.3	0.012	1.81712	1.09139	0.228943
65	4	Rockwool	Hormidin 1	ACDC (A)	2	1	18	14.6	0.034	2.62074	2.44409	0.323961
73	4	Rockwool	Hormidin 2	ACDC (A)	2	1	4	3.6	0.016	1.5874	1.53262	0.251984
1	5	Pro-Mix HP	Control	ACDC (A)	3	0	0	0	0	0	0	0
9	5	Pro-Mix HP	Dip ‘N Grow	ACDC (A)	3	0	0	0	0	0	0	0
17	5	Pro-Mix HP	Hormex	ACDC (A)	3	0	0	0	0	0	0	0
25	5	Pro-Mix HP	Hormidin 1	ACDC (A)	3	0	0	0	0	0	0	0
33	5	Pro-Mix HP	Hormidin 2	ACDC (A)	3	0	0	0	0	0	0	0
41	6	Rockwool	Control	ACDC (A)	3	1	9	4.5	0.018	2.08008	1.65096	0.262074
49	6	Rockwool	Dip ‘N Grow	ACDC (A)	3	1	16	7.3	0.013	2.51984	1.93988	0.235133
57	6	Rockwool	Hormex	ACDC (A)	3	1	22	42.5	0.089	2.80204	3.48977	0.446475
65	6	Rockwool	Hormidin 1	ACDC (A)	3	1	4	0.9	0.007	1.5874	0.965489	0.191293
73	6	Rockwool	Hormidin 2	ACDC (A)	3	1	14	15.2	0.021	2.41014	2.47712	0.275892
41	7	Rockwool	Control	ACDC (A)	4	1	3	6.5	0.02	1.44225	1.86626	0.271442
49	7	Rockwool	Dip ‘N Grow	ACDC (A)	4	1	2	0.3	0.002	1.25992	0.669433	0.125992
57	7	Rockwool	Hormex	ACDC (A)	4	1	22	95.2	0.096	2.80204	4.5661	0.457886
65	7	Rockwool	Hormidin 1	ACDC (A)	4	1	13	18.4	0.034	2.35133	2.64001	0.323961
73	7	Rockwool	Hormidin 2	ACDC (A)	4	1	13	12.7	0.048	2.35133	2.33311	0.363424
1	8	Pro-Mix HP	Control	ACDC (A)	5	1	2	1.4	0.002	1.25992	1.11869	0.125992
9	8	Pro-Mix HP	Dip ‘N Grow	ACDC (A)	5	0	0	0	0	0	0	0
17	8	Pro-Mix HP	Hormex	ACDC (A)	5	0	0	0	0	0	0	0
25	8	Pro-Mix HP	Hormidin 1	ACDC (A)	5	0	0	0	0	0	0	0
33	8	Pro-Mix HP	Hormidin 2	ACDC (A)	5	1	2	3.4	0.002	1.25992	1.50369	0.125992
41	9	Rockwool	Control	ACDC (A)	5	1	13	14.2	0.034	2.35133	2.42156	0.323961
49	9	Rockwool	Dip ‘N Grow	ACDC (A)	5	1	15	38.4	0.053	2.46621	3.37373	0.375629
57	9	Rockwool	Hormex	ACDC (A)	5	1	7	9.2	0.023	1.91293	2.09538	0.284387
65	9	Rockwool	Hormidin 1	ACDC (A)	5	1	6	1.1	0.01	1.81712	1.03228	0.215443
73	9	Rockwool	Hormidin 2	ACDC (A)	5	1	8	16.4	0.024	2	2.54067	0.28845
1	10	Pro-Mix HP	Control	ACDC (A)	6	0	0	0	0	0	0	0
9	10	Pro-Mix HP	Dip ‘N Grow	ACDC (A)	6	1	33	114.9	0.094	3.20753	4.86153	0.454684
17	10	Pro-Mix HP	Hormex	ACDC (A)	6	1	2	11.4	0.031	1.25992	2.25062	0.314138
25	10	Pro-Mix HP	Hormidin 1	ACDC (A)	6	1	5	3.7	0.016	1.70998	1.54668	0.251984
33	10	Pro-Mix HP	Hormidin 2	ACDC (A)	6	1	1	0.2	0.003	1	0.584804	0.144225
41	11	Rockwool	Control	ACDC (A)	6	0	0	0	0	0	0	0
49	11	Rockwool	Dip ‘N Grow	ACDC (A)	6	1	12	8.4	0.041	2.28943	2.03279	0.344822
57	11	Rockwool	Hormex	ACDC (A)	6	0	0	0	0	0	0	0
65	11	Rockwool	Hormidin 1	ACDC (A)	6	1	24	49.4	0.076	2.8845	3.66924	0.423582
73	11	Rockwool	Hormidin 2	ACDC (A)	6	0	0	0	0	0	0	0
1	12	Pro-Mix HP	Control	ACDC (A)	4	0	0	0	0	0	0	0
9	12	Pro-Mix HP	Dip ‘N Grow	ACDC (A)	4	1	14	38.1	0.078	2.41014	3.36492	0.427266
17	12	Pro-Mix HP	Hormex	ACDC (A)	4	0	0	0	0	0	0	0
25	12	Pro-Mix HP	Hormidin 1	ACDC (A)	4	0	0	0	0	0	0	0
33	12	Pro-Mix HP	Hormidin 2	ACDC (A)	4	0	0	0	0	0	0	0
1	1	Proline	Control	ACDC (A)	1	0	0	0	0	0	0	0
9	1	Proline	Dip ‘N Grow	ACDC (A)	1	1	13	24.7	0.049	2.35133	2.91227	0.365931
17	1	Proline	Hormex	ACDC (A)	1	0	0	0	0	0	0	0
25	1	Proline	Hormidin 1	ACDC (A)	1	0	0	0	0	0	0	0
33	1	Proline	Hormidin 2	ACDC (A)	1	0	0	0	0	0	0	0
41	2	Berger	Control	ACDC (A)	1	0	0	0	0	0	0	0
49	2	Berger	Dip ‘N Grow	ACDC (A)	1	0	0	0	0	0	0	0
57	2	Berger	Hormex	ACDC (A)	1	1	5	3.6	0.02	1.70998	1.53262	0.271442
65	2	Berger	Hormidin 1	ACDC (A)	1	0	0	0	0	0	0	0
73	2	Berger	Hormidin 2	ACDC (A)	1	1	32	28.4	0.061	3.1748	3.05098	0.39365
1	3	Proline	Control	ACDC (A)	2	0	0	0	0	0	0	0
9	3	Proline	Dip ‘N Grow	ACDC (A)	2	0	0	0	0	0	0	0
17	3	Proline	Hormex	ACDC (A)	2	0	0	0	0	0	0	0
25	3	Proline	Hormidin 1	ACDC (A)	2	0	0	0	0	0	0	0
33	3	Proline	Hormidin 2	ACDC (A)	2	0	0	0	0	0	0	0
41	4	Berger	Control	ACDC (A)	2	0	0	0	0	0	0	0
49	4	Berger	Dip ‘N Grow	ACDC (A)	2	0	0	0	0	0	0	0
57	4	Berger	Hormex	ACDC (A)	2	0	0	0	0	0	0	0
65	4	Berger	Hormidin 1	ACDC (A)	2	1	22	37.6	0.084	2.80204	3.35014	0.437952
73	4	Berger	Hormidin 2	ACDC (A)	2	0	0	0	0	0	0	0
1	5	Proline	Control	ACDC (A)	3	0	0	0	0	0	0	0
9	5	Proline	Dip ‘N Grow	ACDC (A)	3	1	9	6.4	0.023	2.08008	1.85664	0.284387
17	5	Proline	Hormex	ACDC (A)	3	0	0	0	0	0	0	0
25	5	Proline	Hormidin 1	ACDC (A)	3	0	0	0	0	0	0	0
33	5	Proline	Hormidin 2	ACDC (A)	3	0	0	0	0	0	0	0
41	6	Berger	Control	ACDC (A)	3	0	0	0	0	0	0	0
49	6	Berger	Dip ‘N Grow	ACDC (A)	3	1	2	0.2	0.007	1.25992	0.584804	0.191293
57	6	Berger	Hormex	ACDC (A)	3	0	0	0	0	0	0	0
65	6	Berger	Hormidin 1	ACDC (A)	3	1	6	8.4	0.023	1.81712	2.03279	0.284387
73	6	Berger	Hormidin 2	ACDC (A)	3	1	35	67.4	0.094	3.27107	4.06961	0.454684
1	7	Proline	Control	ACDC (A)	4	0	0	0	0	0	0	0
9	7	Proline	Dip ‘N Grow	ACDC (A)	4	0	0	0	0	0	0	0
17	7	Proline	Hormex	ACDC (A)	4	0	0	0	0	0	0	0
25	7	Proline	Hormidin 1	ACDC (A)	4	0	0	0	0	0	0	0
33	7	Proline	Hormidin 2	ACDC (A)	4	0	0	0	0	0	0	0
41	8	Berger	Control	ACDC (A)	4	0	0	0	0	0	0	0
49	8	Berger	Dip ‘N Grow	ACDC (A)	4	1	3	1.2	0.012	1.44225	1.06266	0.228943
57	8	Berger	Hormex	ACDC (A)	4	1	32	48.7	0.078	3.1748	3.65182	0.427266
65	8	Berger	Hormidin 1	ACDC (A)	4	1	12	9.4	0.028	2.28943	2.11045	0.303659
73	8	Berger	Hormidin 2	ACDC (A)	4	0	0	0	0	0	0	0
1	9	Proline	Control	ACDC (A)	5	0	0	0	0	0	0	0
9	9	Proline	Dip ‘N Grow	ACDC (A)	5	0	0	0	0	0	0	0
17	9	Proline	Hormex	ACDC (A)	5	0	0	0	0	0	0	0
25	9	Proline	Hormidin 1	ACDC (A)	5	0	0	0	0	0	0	0
33	9	Proline	Hormidin 2	ACDC (A)	5	0	0	0	0	0	0	0
41	10	Berger	Control	ACDC (A)	5	0	0	0	0	0	0	0
49	10	Berger	Dip ‘N Grow	ACDC (A)	5	0	0	0	0	0	0	0
57	10	Berger	Hormex	ACDC (A)	5	0	0	0	0	0	0	0
65	10	Berger	Hormidin 1	ACDC (A)	5	1	11	24.5	0.039	2.22398	2.90439	0.339121
73	10	Berger	Hormidin 2	ACDC (A)	5	1	23	56.4	0.094	2.84387	3.83495	0.454684
1	11	Proline	Control	ACDC (A)	6	0	0	0	0	0	0	0
9	11	Proline	Dip ‘N Grow	ACDC (A)	6	0	0	0	0	0	0	0
17	11	Proline	Hormex	ACDC (A)	6	0	0	0	0	0	0	0
25	11	Proline	Hormidin 1	ACDC (A)	6	0	0	0	0	0	0	0
33	11	Proline	Hormidin 2	ACDC (A)	6	0	0	0	0	0	0	0
41	12	Berger	Control	ACDC (A)	6	0	0	0	0	0	0	0
49	12	Berger	Dip ‘N Grow	ACDC (A)	6	0	0	0	0	0	0	0
57	12	Berger	Hormex	ACDC (A)	6	0	0	0	0	0	0	0
65	12	Berger	Hormidin 1	ACDC (A)	6	0	0	0	0	0	0	0
73	12	Berger	Hormidin 2	ACDC (A)	6	0	0	0	0	0	0	0
2	1	Pro-Mix HP	Control	ACDC (M)	1	0	0	0	0	0	0	0
10	1	Pro-Mix HP	Dip ‘N Grow	ACDC (M)	1	0	0	0	0	0	0	0
18	1	Pro-Mix HP	Hormex	ACDC (M)	1	1	7	25	0.111	1.91293	2.92402	0.48059
26	1	Pro-Mix HP	Hormidin 1	ACDC (M)	1	0	0	0	0	0	0	0
34	1	Pro-Mix HP	Hormidin 2	ACDC (M)	1	0	0	0	0	0	0	0
42	2	Rockwool	Control	ACDC (M)	1	1	6	18.5	0.114	1.81712	2.64479	0.484881
50	2	Rockwool	Dip ‘N Grow	ACDC (M)	1	1	12	2.1	0.041	2.28943	1.28058	0.344822
58	2	Rockwool	Hormex	ACDC (M)	1	0	0	0	0	0	0	0
66	2	Rockwool	Hormidin 1	ACDC (M)	1	0	0	0	0	0	0	0
74	2	Rockwool	Hormidin 2	ACDC (M)	1	1	18	10.5	0.072	2.62074	2.18976	0.416017
2	3	Pro-Mix HP	Control	ACDC (M)	2	1	1	0.4	0.008	1	0.736806	0.2
10	3	Pro-Mix HP	Dip ‘N Grow	ACDC (M)	2	0	0	0	0	0	0	0
18	3	Pro-Mix HP	Hormex	ACDC (M)	2	0	0	0	0	0	0	0
26	3	Pro-Mix HP	Hormidin 1	ACDC (M)	2	0	0	0	0	0	0	0
34	3	Pro-Mix HP	Hormidin 2	ACDC (M)	2	0	0	0	0	0	0	0
42	4	Rockwool	Control	ACDC (M)	2	1	1	4.2	0.032	1	1.61343	0.31748
50	4	Rockwool	Dip ‘N Grow	ACDC (M)	2	1	12	8.2	0.045	2.28943	2.01653	0.355689
58	4	Rockwool	Hormex	ACDC (M)	2	0	0	0	0	0	0	0
66	4	Rockwool	Hormidin 1	ACDC (M)	2	1	32	48.7	0.098	3.1748	3.65182	0.461044
74	4	Rockwool	Hormidin 2	ACDC (M)	2	1	6	0.4	0.007	1.81712	0.736806	0.191293
2	5	Pro-Mix HP	Control	ACDC (M)	3	0	0	0	0	0	0	0
10	5	Pro-Mix HP	Dip ‘N Grow	ACDC (M)	3	1	15	103.4	0.178	2.46621	4.69361	0.562523
18	5	Pro-Mix HP	Hormex	ACDC (M)	3	1	22	86.4	0.045	2.80204	4.42084	0.355689
26	5	Pro-Mix HP	Hormidin 1	ACDC (M)	3	1	22	94.2	0.178	2.80204	4.55006	0.562523
34	5	Pro-Mix HP	Hormidin 2	ACDC (M)	3	0	0	0	0	0	0	0
42	6	Rockwool	Control	ACDC (M)	3	0	0	0	0	0	0	0
50	6	Rockwool	Dip ‘N Grow	ACDC (M)	3	0	0	0	0	0	0	0
58	6	Rockwool	Hormex	ACDC (M)	3	1	9	13.5	0.025	2.08008	2.3811	0.292402
66	6	Rockwool	Hormidin 1	ACDC (M)	3	1	12	6.2	0.031	2.28943	1.83709	0.314138
74	6	Rockwool	Hormidin 2	ACDC (M)	3	0	0	0	0	0	0	0
42	7	Rockwool	Control	ACDC (M)	4	1	3	1.6	0.01	1.44225	1.16961	0.215443
50	7	Rockwool	Dip ‘N Grow	ACDC (M)	4	1	42	87.5	0.106	3.47603	4.43952	0.473262
58	7	Rockwool	Hormex	ACDC (M)	4	1	9	9.6	0.026	2.08008	2.12532	0.29625
66	7	Rockwool	Hormidin 1	ACDC (M)	4	1	22	45.7	0.084	2.80204	3.57524	0.437952
74	7	Rockwool	Hormidin 2	ACDC (M)	4	1	32	24.6	0.041	3.1748	2.90834	0.344822
2	8	Pro-Mix HP	Control	ACDC (M)	5	1	12	49.6	0.082	2.28943	3.67418	0.434448
10	8	Pro-Mix HP	Dip ‘N Grow	ACDC (M)	5	0	0	0	0	0	0	0
18	8	Pro-Mix HP	Hormex	ACDC (M)	5	0	0	0	0	0	0	0
26	8	Pro-Mix HP	Hormidin 1	ACDC (M)	5	1	5	16.5	0.063	1.70998	2.54582	0.397906
34	8	Pro-Mix HP	Hormidin 2	ACDC (M)	5	0	0	0	0	0	0	0
42	9	Rockwool	Control	ACDC (M)	5	1	11	8.2	0.02	2.22398	2.01653	0.271442
50	9	Rockwool	Dip ‘N Grow	ACDC (M)	5	1	8	3.4	0.012	2	1.50369	0.228943
58	9	Rockwool	Hormex	ACDC (M)	5	1	5	0.9	0.009	1.70998	0.965489	0.208008
66	9	Rockwool	Hormidin 1	ACDC (M)	5	0	0	0	0	0	0	0
74	9	Rockwool	Hormidin 2	ACDC (M)	5	1	26	37.8	0.063	2.9625	3.35607	0.397906
2	10	Pro-Mix HP	Control	ACDC (M)	6	1	8	29.6	0.076	2	3.09336	0.423582
10	10	Pro-Mix HP	Dip ‘N Grow	ACDC (M)	6	1	8	12.4	0.026	2	2.31459	0.29625
18	10	Pro-Mix HP	Hormex	ACDC (M)	6	1	27	45.2	0.069	3	3.56215	0.410157
26	10	Pro-Mix HP	Hormidin 1	ACDC (M)	6	1	52	118.7	0.146	3.73251	4.91455	0.526564
34	10	Pro-Mix HP	Hormidin 2	ACDC (M)	6	1	28	63.8	0.096	3.03659	3.99583	0.457886
42	11	Rockwool	Control	ACDC (M)	6	1	8	9.4	0.026	2	2.11045	0.29625
50	11	Rockwool	Dip ‘N Grow	ACDC (M)	6	1	11	18.7	0.031	2.22398	2.65428	0.314138
58	11	Rockwool	Hormex	ACDC (M)	6	1	18	32.4	0.041	2.62074	3.18798	0.344822
66	11	Rockwool	Hormidin 1	ACDC (M)	6	1	23	34.1	0.064	2.84387	3.24278	0.4
74	11	Rockwool	Hormidin 2	ACDC (M)	6	0	0	0	0	0	0	0
2	12	Pro-Mix HP	Control	ACDC (M)	4	0	0	0	0	0	0	0
10	12	Pro-Mix HP	Dip ‘N Grow	ACDC (M)	4	1	16	72.4	0.095	2.51984	4.16786	0.45629
18	12	Pro-Mix HP	Hormex	ACDC (M)	4	0	0	0	0	0	0	0
26	12	Pro-Mix HP	Hormidin 1	ACDC (M)	4	1	32	63.4	0.085	3.1748	3.98746	0.439683
34	12	Pro-Mix HP	Hormidin 2	ACDC (M)	4	1	9	15.6	0.029	2.08008	2.49867	0.307232
2	1	Proline	Control	ACDC (M)	1	0	0	0	0	0	0	0
10	1	Proline	Dip ‘N Grow	ACDC (M)	1	0	0	0	0	0	0	0
18	1	Proline	Hormex	ACDC (M)	1	0	0	0	0	0	0	0
26	1	Proline	Hormidin 1	ACDC (M)	1	0	0	0	0	0	0	0
34	1	Proline	Hormidin 2	ACDC (M)	1	1	47	96.4	0.167	3.60883	4.58521	0.550688
42	2	Berger	Control	ACDC (M)	1	0	0	0	0	0	0	0
50	2	Berger	Dip ‘N Grow	ACDC (M)	1	1	4	2.6	0.014	1.5874	1.37507	0.241014
58	2	Berger	Hormex	ACDC (M)	1	1	32	95.4	0.162	3.1748	4.5693	0.545136
66	2	Berger	Hormidin 1	ACDC (M)	1	0	0	0	0	0	0	0
74	2	Berger	Hormidin 2	ACDC (M)	1	1	8	5.3	0.03	2	1.74351	0.310723
2	3	Proline	Control	ACDC (M)	2	0	0	0	0	0	0	0
10	3	Proline	Dip ‘N Grow	ACDC (M)	2	1	20	36.5	0.046	2.71442	3.31714	0.358305
18	3	Proline	Hormex	ACDC (M)	2	0	0	0	0	0	0	0
26	3	Proline	Hormidin 1	ACDC (M)	2	0	0	0	0	0	0	0
34	3	Proline	Hormidin 2	ACDC (M)	2	0	0	0	0	0	0	0
42	4	Berger	Control	ACDC (M)	2	0	0	0	0	0	0	0
50	4	Berger	Dip ‘N Grow	ACDC (M)	2	0	0	0	0	0	0	0
58	4	Berger	Hormex	ACDC (M)	2	0	0	0	0	0	0	0
66	4	Berger	Hormidin 1	ACDC (M)	2	0	0	0	0	0	0	0
74	4	Berger	Hormidin 2	ACDC (M)	2	0	0	0	0	0	0	0
2	5	Proline	Control	ACDC (M)	3	0	0	0	0	0	0	0
10	5	Proline	Dip ‘N Grow	ACDC (M)	3	0	0	0	0	0	0	0
18	5	Proline	Hormex	ACDC (M)	3	0	0	0	0	0	0	0
26	5	Proline	Hormidin 1	ACDC (M)	3	0	0	0	0	0	0	0
34	5	Proline	Hormidin 2	ACDC (M)	3	1	4	9.7	0.029	1.5874	2.13267	0.307232
42	6	Berger	Control	ACDC (M)	3	0	0	0	0	0	0	0
50	6	Berger	Dip ‘N Grow	ACDC (M)	3	1	4	3.1	0.019	1.5874	1.4581	0.26684
58	6	Berger	Hormex	ACDC (M)	3	1	4	9.7	0.025	1.5874	2.13267	0.292402
66	6	Berger	Hormidin 1	ACDC (M)	3	0	0	0	0	0	0	0
74	6	Berger	Hormidin 2	ACDC (M)	3	1	16	48.9	0.107	2.51984	3.65681	0.474746
2	7	Proline	Control	ACDC (M)	4	0	0	0	0	0	0	0
10	7	Proline	Dip ‘N Grow	ACDC (M)	4	0	0	0	0	0	0	0
18	7	Proline	Hormex	ACDC (M)	4	0	0	0	0	0	0	0
26	7	Proline	Hormidin 1	ACDC (M)	4	0	0	0	0	0	0	0
34	7	Proline	Hormidin 2	ACDC (M)	4	0	0	0	0	0	0	0
42	8	Berger	Control	ACDC (M)	4	1	4	3.6	0.017	1.5874	1.53262	0.257128
50	8	Berger	Dip ‘N Grow	ACDC (M)	4	0	0	0	0	0	0	0
58	8	Berger	Hormex	ACDC (M)	4	0	0	0	0	0	0	0
66	8	Berger	Hormidin 1	ACDC (M)	4	0	0	0	0	0	0	0
74	8	Berger	Hormidin 2	ACDC (M)	4	0	0	0	0	0	0	0
2	9	Proline	Control	ACDC (M)	5	0	0	0	0	0	0	0
10	9	Proline	Dip ‘N Grow	ACDC (M)	5	0	0	0	0	0	0	0
18	9	Proline	Hormex	ACDC (M)	5	0	0	0	0	0	0	0
26	9	Proline	Hormidin 1	ACDC (M)	5	1	4	2.6	0.016	1.5874	1.37507	0.251984
34	9	Proline	Hormidin 2	ACDC (M)	5	0	0	0	0	0	0	0
42	10	Berger	Control	ACDC (M)	5	1	32	70.4	0.086	3.1748	4.12912	0.4414
50	10	Berger	Dip ‘N Grow	ACDC (M)	5	1	34	62.4	0.13	3.23961	3.96638	0.50658
58	10	Berger	Hormex	ACDC (M)	5	1	18	36.5	0.042	2.62074	3.31714	0.347603
66	10	Berger	Hormidin 1	ACDC (M)	5	1	13	42.5	0.046	2.35133	3.48977	0.358305
74	10	Berger	Hormidin 2	ACDC (M)	5	1	6	13.5	0.03	1.81712	2.3811	0.310723
2	11	Proline	Control	ACDC (M)	6	0	0	0	0	0	0	0
10	11	Proline	Dip ‘N Grow	ACDC (M)	6	0	0	0	0	0	0	0
18	11	Proline	Hormex	ACDC (M)	6	0	0	0	0	0	0	0
26	11	Proline	Hormidin 1	ACDC (M)	6	0	0	0	0	0	0	0
34	11	Proline	Hormidin 2	ACDC (M)	6	0	0	0	0	0	0	0
42	12	Berger	Control	ACDC (M)	6	0	0	0	0	0	0	0
50	12	Berger	Dip ‘N Grow	ACDC (M)	6	0	0	0	0	0	0	0
58	12	Berger	Hormex	ACDC (M)	6	0	0	0	0	0	0	0
66	12	Berger	Hormidin 1	ACDC (M)	6	0	0	0	0	0	0	0
74	12	Berger	Hormidin 2	ACDC (M)	6	0	0	0	0	0	0	0
3	1	Pro-Mix HP	Control	Cherry (C)	1	0	0	0	0	0	0	0
11	1	Pro-Mix HP	Dip ‘N Grow	Cherry (C)	1	1	18	62	0.143	2.62074	3.95789	0.522932
19	1	Pro-Mix HP	Hormex	Cherry (C)	1	1	30	71	0.165	3.10723	4.14082	0.548481
27	1	Pro-Mix HP	Hormidin 1	Cherry (C)	1	0	0	0	0	0	0	0
35	1	Pro-Mix HP	Hormidin 2	Cherry (C)	1	1	3	3	0.153	1.44225	1.44225	0.534848
43	2	Rockwool	Control	Cherry (C)	1	1	1	0.1	0.001	1	0.464159	0.1
51	2	Rockwool	Dip ‘N Grow	Cherry (C)	1	1	5	1.1	0.005	1.70998	1.03228	0.170998
59	2	Rockwool	Hormex	Cherry (C)	1	1	3	0.4	0.002	1.44225	0.736806	0.125992
67	2	Rockwool	Hormidin 1	Cherry (C)	1	0	0	0	0	0	0	0
75	2	Rockwool	Hormidin 2	Cherry (C)	1	1	3	2.8	0.004	1.44225	1.40946	0.15874
3	3	Pro-Mix HP	Control	Cherry (C)	2	0	0	0	0	0	0	0
11	3	Pro-Mix HP	Dip ‘N Grow	Cherry (C)	2	1	8	19.5	0.048	2	2.69161	0.363424
19	3	Pro-Mix HP	Hormex	Cherry (C)	2	0	0	0	0	0	0	0
27	3	Pro-Mix HP	Hormidin 1	Cherry (C)	2	0	0	0	0	0	0	0
35	3	Pro-Mix HP	Hormidin 2	Cherry (C)	2	1	1	0.8	0.002	1	0.928318	0.125992
43	4	Rockwool	Control	Cherry (C)	2	0	0	0	0	0	0	0
51	4	Rockwool	Dip ‘N Grow	Cherry (C)	2	1	9	2.7	0.018	2.08008	1.39248	0.262074
59	4	Rockwool	Hormex	Cherry (C)	2	1	13	6.6	0.028	2.35133	1.87578	0.303659
67	4	Rockwool	Hormidin 1	Cherry (C)	2	0	0	0	0	0	0	0
75	4	Rockwool	Hormidin 2	Cherry (C)	2	0	0	0	0	0	0	0
3	5	Pro-Mix HP	Control	Cherry (C)	3	0	0	0	0	0	0	0
11	5	Pro-Mix HP	Dip ‘N Grow	Cherry (C)	3	1	12	10.5	0.025	2.28943	2.18976	0.292402
19	5	Pro-Mix HP	Hormex	Cherry (C)	3	0	0	0	0	0	0	0
27	5	Pro-Mix HP	Hormidin 1	Cherry (C)	3	0	0	0	0	0	0	0
35	5	Pro-Mix HP	Hormidin 2	Cherry (C)	3	0	0	0	0	0	0	0
43	6	Rockwool	Control	Cherry (C)	3	0	0	0	0	0	0	0
51	6	Rockwool	Dip ‘N Grow	Cherry (C)	3	1	1	0.9	0.012	1	0.965489	0.228943
59	6	Rockwool	Hormex	Cherry (C)	3	1	2	2.5	0.016	1.25992	1.35721	0.251984
67	6	Rockwool	Hormidin 1	Cherry (C)	3	1	4	2.1	0.014	1.5874	1.28058	0.241014
75	6	Rockwool	Hormidin 2	Cherry (C)	3	1	6	2.6	0.018	1.81712	1.37507	0.262074
43	7	Rockwool	Control	Cherry (C)	4	1	16	24.5	0.052	2.51984	2.90439	0.373251
51	7	Rockwool	Dip ‘N Grow	Cherry (C)	4	1	4	1.2	0.005	1.5874	1.06266	0.170998
59	7	Rockwool	Hormex	Cherry (C)	4	1	2	0.3	0.002	1.25992	0.669433	0.125992
67	7	Rockwool	Hormidin 1	Cherry (C)	4	0	0	0	0	0	0	0
75	7	Rockwool	Hormidin 2	Cherry (C)	4	1	11	8.4	0.032	2.22398	2.03279	0.31748
3	8	Pro-Mix HP	Control	Cherry (C)	5	1	4	35.8	0.054	1.5874	3.2958	0.377976
11	8	Pro-Mix HP	Dip ‘N Grow	Cherry (C)	5	0	0	0	0	0	0	0
19	8	Pro-Mix HP	Hormex	Cherry (C)	5	0	0	0	0	0	0	0
27	8	Pro-Mix HP	Hormidin 1	Cherry (C)	5	0	0	0	0	0	0	0
35	8	Pro-Mix HP	Hormidin 2	Cherry (C)	5	1	8	46.2	0.11	2	3.58823	0.479142
43	9	Rockwool	Control	Cherry (C)	5	0	0	0	0	0	0	0
51	9	Rockwool	Dip ‘N Grow	Cherry (C)	5	1	10	11.2	0.021	2.15443	2.23738	0.275892
59	9	Rockwool	Hormex	Cherry (C)	5	1	11	39.4	0.084	2.22398	3.40277	0.437952
67	9	Rockwool	Hormidin 1	Cherry (C)	5	1	14	19.4	0.023	2.41014	2.687	0.284387
75	9	Rockwool	Hormidin 2	Cherry (C)	5	1	12	6.3	0.02	2.28943	1.84691	0.271442
3	10	Pro-Mix HP	Control	Cherry (C)	6	0	0	0	0	0	0	0
11	10	Pro-Mix HP	Dip ‘N Grow	Cherry (C)	6	1	2	3.4	0.009	1.25992	1.50369	0.208008
19	10	Pro-Mix HP	Hormex	Cherry (C)	6	1	7	32.9	0.036	1.91293	3.20429	0.330193
27	10	Pro-Mix HP	Hormidin 1	Cherry (C)	6	0	0	0	0	0	0	0
35	10	Pro-Mix HP	Hormidin 2	Cherry (C)	6	1	8	45.9	0.042	2	3.58045	0.347603
43	11	Rockwool	Control	Cherry (C)	6	0	0	0	0	0	0	0
51	11	Rockwool	Dip ‘N Grow	Cherry (C)	6	1	2	3.4	0.012	1.25992	1.50369	0.228943
59	11	Rockwool	Hormex	Cherry (C)	6	1	13	16.8	0.039	2.35133	2.56116	0.339121
67	11	Rockwool	Hormidin 1	Cherry (C)	6	0	0	0	0	0	0	0
75	11	Rockwool	Hormidin 2	Cherry (C)	6	0	0	0	0	0	0	0
3	12	Pro-Mix HP	Control	Cherry (C)	4	0	0	0	0	0	0	0
11	12	Pro-Mix HP	Dip ‘N Grow	Cherry (C)	4	1	11	39.4	0.074	2.22398	3.40277	0.419834
19	12	Pro-Mix HP	Hormex	Cherry (C)	4	1	19	73.7	0.112	2.6684	4.19266	0.482028
27	12	Pro-Mix HP	Hormidin 1	Cherry (C)	4	1	1	0.3	0.004	1	0.669433	0.15874
35	12	Pro-Mix HP	Hormidin 2	Cherry (C)	4	1	3	2.1	0.006	1.44225	1.28058	0.181712
3	1	Proline	Control	Cherry (C)	1	0	0	0	0	0	0	0
11	1	Proline	Dip ‘N Grow	Cherry (C)	1	1	8	27.4	0.028	2	3.01474	0.303659
19	1	Proline	Hormex	Cherry (C)	1	1	21	65.2	0.124	2.75892	4.02485	0.498663
27	1	Proline	Hormidin 1	Cherry (C)	1	0	0	0	0	0	0	0
35	1	Proline	Hormidin 2	Cherry (C)	1	0	0	0	0	0	0	0
43	2	Berger	Control	Cherry (C)	1	0	0	0	0	0	0	0
51	2	Berger	Dip ‘N Grow	Cherry (C)	1	0	0	0	0	0	0	0
59	2	Berger	Hormex	Cherry (C)	1	1	47	108.4	0.194	3.60883	4.76808	0.578896
67	2	Berger	Hormidin 1	Cherry (C)	1	0	0	0	0	0	0	0
75	2	Berger	Hormidin 2	Cherry (C)	1	1	18	63.2	0.075	2.62074	3.98326	0.421716
3	3	Proline	Control	Cherry (C)	2	0	0	0	0	0	0	0
11	3	Proline	Dip ‘N Grow	Cherry (C)	2	1	2	0.9	0.01	1.25992	0.965489	0.215443
19	3	Proline	Hormex	Cherry (C)	2	1	1	2.3	0.016	1	1.32001	0.251984
27	3	Proline	Hormidin 1	Cherry (C)	2	0	0	0	0	0	0	0
35	3	Proline	Hormidin 2	Cherry (C)	2	0	0	0	0	0	0	0
43	4	Berger	Control	Cherry (C)	2	0	0	0	0	0	0	0
51	4	Berger	Dip ‘N Grow	Cherry (C)	2	0	0	0	0	0	0	0
59	4	Berger	Hormex	Cherry (C)	2	1	41	76.5	0.103	3.44822	4.24509	0.468755
67	4	Berger	Hormidin 1	Cherry (C)	2	1	2	1.4	0.009	1.25992	1.11869	0.208008
75	4	Berger	Hormidin 2	Cherry (C)	2	1	8	3.2	0.012	2	1.47361	0.228943
3	5	Proline	Control	Cherry (C)	3	0	0	0	0	0	0	0
11	5	Proline	Dip ‘N Grow	Cherry (C)	3	0	0	0	0	0	0	0
19	5	Proline	Hormex	Cherry (C)	3	1	2	3.3	0.012	1.25992	1.48881	0.228943
27	5	Proline	Hormidin 1	Cherry (C)	3	0	0	0	0	0	0	0
35	5	Proline	Hormidin 2	Cherry (C)	3	0	0	0	0	0	0	0
43	6	Berger	Control	Cherry (C)	3	0	0	0	0	0	0	0
51	6	Berger	Dip ‘N Grow	Cherry (C)	3	1	1	4.2	0.018	1	1.61343	0.262074
59	6	Berger	Hormex	Cherry (C)	3	0	0	0	0	0	0	0
67	6	Berger	Hormidin 1	Cherry (C)	3	0	0	0	0	0	0	0
75	6	Berger	Hormidin 2	Cherry (C)	3	0	0	0	0	0	0	0
3	7	Proline	Control	Cherry (C)	4	0	0	0	0	0	0	0
11	7	Proline	Dip ‘N Grow	Cherry (C)	4	0	0	0	0	0	0	0
19	7	Proline	Hormex	Cherry (C)	4	0	0	0	0	0	0	0
27	7	Proline	Hormidin 1	Cherry (C)	4	0	0	0	0	0	0	0
35	7	Proline	Hormidin 2	Cherry (C)	4	0	0	0	0	0	0	0
43	8	Berger	Control	Cherry (C)	4	0	0	0	0	0	0	0
51	8	Berger	Dip ‘N Grow	Cherry (C)	4	0	0	0	0	0	0	0
59	8	Berger	Hormex	Cherry (C)	4	0	0	0	0	0	0	0
67	8	Berger	Hormidin 1	Cherry (C)	4	1	2	3.3	0.012	1.25992	1.48881	0.228943
75	8	Berger	Hormidin 2	Cherry (C)	4	1	4	9.4	0.024	1.5874	2.11045	0.28845
3	9	Proline	Control	Cherry (C)	5	0	0	0	0	0	0	0
11	9	Proline	Dip ‘N Grow	Cherry (C)	5	0	0	0	0	0	0	0
19	9	Proline	Hormex	Cherry (C)	5	0	0	0	0	0	0	0
27	9	Proline	Hormidin 1	Cherry (C)	5	0	0	0	0	0	0	0
35	9	Proline	Hormidin 2	Cherry (C)	5	0	0	0	0	0	0	0
43	10	Berger	Control	Cherry (C)	5	0	0	0	0	0	0	0
51	10	Berger	Dip ‘N Grow	Cherry (C)	5	1	12	65.7	0.084	2.28943	4.03511	0.437952
59	10	Berger	Hormex	Cherry (C)	5	1	8	14.2	0.026	2	2.42156	0.29625
67	10	Berger	Hormidin 1	Cherry (C)	5	0	0	0	0	0	0	0
75	10	Berger	Hormidin 2	Cherry (C)	5	0	0	0	0	0	0	0
3	11	Proline	Control	Cherry (C)	6	0	0	0	0	0	0	0
11	11	Proline	Dip ‘N Grow	Cherry (C)	6	0	0	0	0	0	0	0
19	11	Proline	Hormex	Cherry (C)	6	0	0	0	0	0	0	0
27	11	Proline	Hormidin 1	Cherry (C)	6	0	0	0	0	0	0	0
35	11	Proline	Hormidin 2	Cherry (C)	6	0	0	0	0	0	0	0
43	12	Berger	Control	Cherry (C)	6	0	0	0	0	0	0	0
51	12	Berger	Dip ‘N Grow	Cherry (C)	6	1	32	28.4	0.052	3.1748	3.05098	0.373251
59	12	Berger	Hormex	Cherry (C)	6	1	31	84.5	0.124	3.14138	4.38819	0.498663
67	12	Berger	Hormidin 1	Cherry (C)	6	0	0	0	0	0	0	0
75	12	Berger	Hormidin 2	Cherry (C)	6	0	0	0	0	0	0	0
4	1	Pro-Mix HP	Control	Cherry Wine (N)	1	0	0	0	0	0	0	0
12	1	Pro-Mix HP	Dip ‘N Grow	Cherry Wine (N)	1	0	0	0	0	0	0	0
20	1	Pro-Mix HP	Hormex	Cherry Wine (N)	1	1	12	34	0.172	2.28943	3.23961	0.55613
28	1	Pro-Mix HP	Hormidin 1	Cherry Wine (N)	1	0	0	0	0	0	0	0
36	1	Pro-Mix HP	Hormidin 2	Cherry Wine (N)	1	0	0	0	0	0	0	0
44	2	Rockwool	Control	Cherry Wine (N)	1	1	1	0.6	0.003	1	0.843433	0.144225
52	2	Rockwool	Dip ‘N Grow	Cherry Wine (N)	1	1	43	82	0.225	3.5034	4.34448	0.60822
60	2	Rockwool	Hormex	Cherry Wine (N)	1	1	37	96	0.184	3.33222	4.57886	0.568773
68	2	Rockwool	Hormidin 1	Cherry Wine (N)	1	1	24	5.1	0.054	2.8845	1.7213	0.377976
76	2	Rockwool	Hormidin 2	Cherry Wine (N)	1	1	14	3.2	0.056	2.41014	1.47361	0.382586
4	3	Pro-Mix HP	Control	Cherry Wine (N)	2	1	2	4.5	0.014	1.25992	1.65096	0.241014
12	3	Pro-Mix HP	Dip ‘N Grow	Cherry Wine (N)	2	0	0	0	0	0	0	0
20	3	Pro-Mix HP	Hormex	Cherry Wine (N)	2	0	0	0	0	0	0	0
28	3	Pro-Mix HP	Hormidin 1	Cherry Wine (N)	2	0	0	0	0	0	0	0
36	3	Pro-Mix HP	Hormidin 2	Cherry Wine (N)	2	0	0	0	0	0	0	0
44	4	Rockwool	Control	Cherry Wine (N)	2	1	8	9.2	0.022	2	2.09538	0.280204
52	4	Rockwool	Dip ‘N Grow	Cherry Wine (N)	2	1	47	33.5	0.136	3.60883	3.22365	0.514256
60	4	Rockwool	Hormex	Cherry Wine (N)	2	1	42	96.3	0.226	3.47603	4.58362	0.60912
68	4	Rockwool	Hormidin 1	Cherry Wine (N)	2	1	37	44.6	0.165	3.33222	3.54632	0.548481
76	4	Rockwool	Hormidin 2	Cherry Wine (N)	2	1	37	18.2	0.135	3.33222	2.63041	0.512993
4	5	Pro-Mix HP	Control	Cherry Wine (N)	3	0	0	0	0	0	0	0
12	5	Pro-Mix HP	Dip ‘N Grow	Cherry Wine (N)	3	0	0	0	0	0	0	0
20	5	Pro-Mix HP	Hormex	Cherry Wine (N)	3	0	0	0	0	0	0	0
28	5	Pro-Mix HP	Hormidin 1	Cherry Wine (N)	3	1	8	24.5	0.036	2	2.90439	0.330193
36	5	Pro-Mix HP	Hormidin 2	Cherry Wine (N)	3	0	0	0	0	0	0	0
44	6	Rockwool	Control	Cherry Wine (N)	3	1	14	9.8	0.064	2.41014	2.13997	0.4
52	6	Rockwool	Dip ‘N Grow	Cherry Wine (N)	3	1	62	75.8	0.131	3.95789	4.2321	0.507875
60	6	Rockwool	Hormex	Cherry Wine (N)	3	1	29	36	0.034	3.07232	3.30193	0.323961
68	6	Rockwool	Hormidin 1	Cherry Wine (N)	3	1	17	28.9	0.083	2.57128	3.06878	0.436207
76	6	Rockwool	Hormidin 2	Cherry Wine (N)	3	1	38	13.2	0.056	3.36198	2.36333	0.382586
44	7	Rockwool	Control	Cherry Wine (N)	4	0	0	0	0	0	0	0
52	7	Rockwool	Dip ‘N Grow	Cherry Wine (N)	4	1	42	38.7	0.098	3.47603	3.38249	0.461044
60	7	Rockwool	Hormex	Cherry Wine (N)	4	1	37	65.4	0.047	3.33222	4.02896	0.360883
68	7	Rockwool	Hormidin 1	Cherry Wine (N)	4	1	51	104.5	0.176	3.70843	4.71019	0.560408
76	7	Rockwool	Hormidin 2	Cherry Wine (N)	4	1	64	114.2	0.204	4	4.85164	0.588677
4	8	Pro-Mix HP	Control	Cherry Wine (N)	5	1	32	97	0.172	3.1748	4.5947	0.55613
12	8	Pro-Mix HP	Dip ‘N Grow	Cherry Wine (N)	5	0	0	0	0	0	0	0
20	8	Pro-Mix HP	Hormex	Cherry Wine (N)	5	0	0	0	0	0	0	0
28	8	Pro-Mix HP	Hormidin 1	Cherry Wine (N)	5	1	26	45.7	0.183	2.9625	3.57524	0.567741
36	8	Pro-Mix HP	Hormidin 2	Cherry Wine (N)	5	0	0	0	0	0	0	0
44	9	Rockwool	Control	Cherry Wine (N)	5	1	16	67.2	0.045	2.51984	4.06559	0.355689
52	9	Rockwool	Dip ‘N Grow	Cherry Wine (N)	5	1	47	67.4	0.103	3.60883	4.06961	0.468755
60	9	Rockwool	Hormex	Cherry Wine (N)	5	1	20	46.8	0.045	2.71442	3.6037	0.355689
68	9	Rockwool	Hormidin 1	Cherry Wine (N)	5	1	14	39.4	0.04	2.41014	3.40277	0.341995
76	9	Rockwool	Hormidin 2	Cherry Wine (N)	5	1	56	87.4	0.074	3.82586	4.43783	0.419834
4	10	Pro-Mix HP	Control	Cherry Wine (N)	6	0	0	0	0	0	0	0
12	10	Pro-Mix HP	Dip ‘N Grow	Cherry Wine (N)	6	1	28	43.2	0.083	3.03659	3.50882	0.436207
20	10	Pro-Mix HP	Hormex	Cherry Wine (N)	6	0	0	0	0	0	0	0
28	10	Pro-Mix HP	Hormidin 1	Cherry Wine (N)	6	1	4	16.2	0.021	1.5874	2.5303	0.275892
36	10	Pro-Mix HP	Hormidin 2	Cherry Wine (N)	6	1	18	32.4	0.086	2.62074	3.18798	0.4414
44	11	Rockwool	Control	Cherry Wine (N)	6	0	0	0	0	0	0	0
52	11	Rockwool	Dip ‘N Grow	Cherry Wine (N)	6	1	22	42.8	0.089	2.80204	3.49796	0.446475
60	11	Rockwool	Hormex	Cherry Wine (N)	6	1	26	58.4	0.094	2.9625	3.87975	0.454684
68	11	Rockwool	Hormidin 1	Cherry Wine (N)	6	1	36	48.1	0.071	3.30193	3.63676	0.414082
76	11	Rockwool	Hormidin 2	Cherry Wine (N)	6	1	32	47.2	0.078	3.1748	3.61394	0.427266
4	12	Pro-Mix HP	Control	Cherry Wine (N)	4	0	0	0	0	0	0	0
12	12	Pro-Mix HP	Dip ‘N Grow	Cherry Wine (N)	4	0	0	0	0	0	0	0
20	12	Pro-Mix HP	Hormex	Cherry Wine (N)	4	0	0	0	0	0	0	0
28	12	Pro-Mix HP	Hormidin 1	Cherry Wine (N)	4	0	0	0	0	0	0	0
36	12	Pro-Mix HP	Hormidin 2	Cherry Wine (N)	4	1	6	7.8	0.023	1.81712	1.98319	0.284387
4	1	Proline	Control	Cherry Wine (N)	1	1	2	1.3	0.007	1.25992	1.09139	0.191293
12	1	Proline	Dip ‘N Grow	Cherry Wine (N)	1	1	43	62.4	0.146	3.5034	3.96638	0.526564
20	1	Proline	Hormex	Cherry Wine (N)	1	0	0	0	0	0	0	0
28	1	Proline	Hormidin 1	Cherry Wine (N)	1	0	0	0	0	0	0	0
36	1	Proline	Hormidin 2	Cherry Wine (N)	1	1	65	84.7	0.184	4.02073	4.39165	0.568773
44	2	Berger	Control	Cherry Wine (N)	1	0	0	0	0	0	0	0
52	2	Berger	Dip ‘N Grow	Cherry Wine (N)	1	0	0	0	0	0	0	0
60	2	Berger	Hormex	Cherry Wine (N)	1	1	27	48.6	0.094	3	3.64932	0.454684
68	2	Berger	Hormidin 1	Cherry Wine (N)	1	1	20	84.6	0.162	2.71442	4.38992	0.545136
76	2	Berger	Hormidin 2	Cherry Wine (N)	1	1	13	34.7	0.057	2.35133	3.26169	0.38485
4	3	Proline	Control	Cherry Wine (N)	2	0	0	0	0	0	0	0
12	3	Proline	Dip ‘N Grow	Cherry Wine (N)	2	0	0	0	0	0	0	0
20	3	Proline	Hormex	Cherry Wine (N)	2	0	0	0	0	0	0	0
28	3	Proline	Hormidin 1	Cherry Wine (N)	2	0	0	0	0	0	0	0
36	3	Proline	Hormidin 2	Cherry Wine (N)	2	0	0	0	0	0	0	0
44	4	Berger	Control	Cherry Wine (N)	2	0	0	0	0	0	0	0
52	4	Berger	Dip ‘N Grow	Cherry Wine (N)	2	0	0	0	0	0	0	0
60	4	Berger	Hormex	Cherry Wine (N)	2	0	0	0	0	0	0	0
68	4	Berger	Hormidin 1	Cherry Wine (N)	2	0	0	0	0	0	0	0
76	4	Berger	Hormidin 2	Cherry Wine (N)	2	0	0	0	0	0	0	0
4	5	Proline	Control	Cherry Wine (N)	3	0	0	0	0	0	0	0
12	5	Proline	Dip ‘N Grow	Cherry Wine (N)	3	0	0	0	0	0	0	0
20	5	Proline	Hormex	Cherry Wine (N)	3	0	0	0	0	0	0	0
28	5	Proline	Hormidin 1	Cherry Wine (N)	3	0	0	0	0	0	0	0
36	5	Proline	Hormidin 2	Cherry Wine (N)	3	0	0	0	0	0	0	0
44	6	Berger	Control	Cherry Wine (N)	3	0	0	0	0	0	0	0
52	6	Berger	Dip ‘N Grow	Cherry Wine (N)	3	0	0	0	0	0	0	0
60	6	Berger	Hormex	Cherry Wine (N)	3	1	8	18.7	0.039	2	2.65428	0.339121
68	6	Berger	Hormidin 1	Cherry Wine (N)	3	0	0	0	0	0	0	0
76	6	Berger	Hormidin 2	Cherry Wine (N)	3	1	22	40.8	0.078	2.80204	3.4426	0.427266
4	7	Proline	Control	Cherry Wine (N)	4	0	0	0	0	0	0	0
12	7	Proline	Dip ‘N Grow	Cherry Wine (N)	4	1	4	1.1	0.01	1.5874	1.03228	0.215443
20	7	Proline	Hormex	Cherry Wine (N)	4	0	0	0	0	0	0	0
28	7	Proline	Hormidin 1	Cherry Wine (N)	4	0	0	0	0	0	0	0
36	7	Proline	Hormidin 2	Cherry Wine (N)	4	0	0	0	0	0	0	0
44	8	Berger	Control	Cherry Wine (N)	4	0	0	0	0	0	0	0
52	8	Berger	Dip ‘N Grow	Cherry Wine (N)	4	1	7	11.4	0.034	1.91293	2.25062	0.323961
60	8	Berger	Hormex	Cherry Wine (N)	4	1	4	2.5	0.019	1.5874	1.35721	0.26684
68	8	Berger	Hormidin 1	Cherry Wine (N)	4	1	9	1.6	0.016	2.08008	1.16961	0.251984
76	8	Berger	Hormidin 2	Cherry Wine (N)	4	0	0	0	0	0	0	0
4	9	Proline	Control	Cherry Wine (N)	5	0	0	0	0	0	0	0
12	9	Proline	Dip ‘N Grow	Cherry Wine (N)	5	0	0	0	0	0	0	0
20	9	Proline	Hormex	Cherry Wine (N)	5	0	0	0	0	0	0	0
28	9	Proline	Hormidin 1	Cherry Wine (N)	5	0	0	0	0	0	0	0
36	9	Proline	Hormidin 2	Cherry Wine (N)	5	0	0	0	0	0	0	0
44	10	Berger	Control	Cherry Wine (N)	5	1	2	0.9	0.01	1.25992	0.965489	0.215443
52	10	Berger	Dip ‘N Grow	Cherry Wine (N)	5	0	0	0	0	0	0	0
60	10	Berger	Hormex	Cherry Wine (N)	5	1	15	42.7	0.062	2.46621	3.49523	0.395789
68	10	Berger	Hormidin 1	Cherry Wine (N)	5	1	3	9.3	0.012	1.44225	2.10294	0.228943
76	10	Berger	Hormidin 2	Cherry Wine (N)	5	1	13	29.4	0.045	2.35133	3.08638	0.355689
4	11	Proline	Control	Cherry Wine (N)	6	0	0	0	0	0	0	0
12	11	Proline	Dip ‘N Grow	Cherry Wine (N)	6	0	0	0	0	0	0	0
20	11	Proline	Hormex	Cherry Wine (N)	6	0	0	0	0	0	0	0
28	11	Proline	Hormidin 1	Cherry Wine (N)	6	0	0	0	0	0	0	0
36	11	Proline	Hormidin 2	Cherry Wine (N)	6	0	0	0	0	0	0	0
44	12	Berger	Control	Cherry Wine (N)	6	0	0	0	0	0	0	0
52	12	Berger	Dip ‘N Grow	Cherry Wine (N)	6	1	22	34.5	0.064	2.80204	3.25542	0.4
60	12	Berger	Hormex	Cherry Wine (N)	6	0	0	0	0	0	0	0
68	12	Berger	Hormidin 1	Cherry Wine (N)	6	1	23	58.4	0.089	2.84387	3.87975	0.446475
76	12	Berger	Hormidin 2	Cherry Wine (N)	6	1	42	76.5	0.096	3.47603	4.24509	0.457886
5	1	Pro-Mix HP	Control	JL Baux (L)	1	0	0	0	0	0	0	0
13	1	Pro-Mix HP	Dip ‘N Grow	JL Baux (L)	1	0	0	0	0	0	0	0
21	1	Pro-Mix HP	Hormex	JL Baux (L)	1	1	27	100	0.182	3	4.64159	0.566705
29	1	Pro-Mix HP	Hormidin 1	JL Baux (L)	1	0	0	0	0	0	0	0
37	1	Pro-Mix HP	Hormidin 2	JL Baux (L)	1	0	0	0	0	0	0	0
45	2	Rockwool	Control	JL Baux (L)	1	1	15	31	0.118	2.46621	3.14138	0.490487
53	2	Rockwool	Dip ‘N Grow	JL Baux (L)	1	1	18	32	0.155	2.62074	3.1748	0.537169
61	2	Rockwool	Hormex	JL Baux (L)	1	1	22	38	0.117	2.80204	3.36198	0.489097
69	2	Rockwool	Hormidin 1	JL Baux (L)	1	1	14	6.4	0.072	2.41014	1.85664	0.416017
77	2	Rockwool	Hormidin 2	JL Baux (L)	1	1	32	47.4	0.184	3.1748	3.61903	0.568773
5	3	Pro-Mix HP	Control	JL Baux (L)	2	0	0	0	0	0	0	0
13	3	Pro-Mix HP	Dip ‘N Grow	JL Baux (L)	2	0	0	0	0	0	0	0
21	3	Pro-Mix HP	Hormex	JL Baux (L)	2	0	0	0	0	0	0	0
29	3	Pro-Mix HP	Hormidin 1	JL Baux (L)	2	1	1	2.5	0.003	1	1.35721	0.144225
37	3	Pro-Mix HP	Hormidin 2	JL Baux (L)	2	0	0	0	0	0	0	0
45	4	Rockwool	Control	JL Baux (L)	2	1	6	7.2	0.023	1.81712	1.93098	0.284387
53	4	Rockwool	Dip ‘N Grow	JL Baux (L)	2	1	27	18.5	0.128	3	2.64479	0.503968
61	4	Rockwool	Hormex	JL Baux (L)	2	1	19	11.6	0.081	2.6684	2.2637	0.432675
69	4	Rockwool	Hormidin 1	JL Baux (L)	2	1	5	0.2	0.003	1.70998	0.584804	0.144225
77	4	Rockwool	Hormidin 2	JL Baux (L)	2	1	18	15.2	0.095	2.62074	2.47712	0.45629
5	5	Pro-Mix HP	Control	JL Baux (L)	3	0	0	0	0	0	0	0
13	5	Pro-Mix HP	Dip ‘N Grow	JL Baux (L)	3	0	0	0	0	0	0	0
21	5	Pro-Mix HP	Hormex	JL Baux (L)	3	1	4	11.5	0.016	1.5874	2.25718	0.251984
29	5	Pro-Mix HP	Hormidin 1	JL Baux (L)	3	0	0	0	0	0	0	0
37	5	Pro-Mix HP	Hormidin 2	JL Baux (L)	3	1	37	82.3	0.144	3.33222	4.34977	0.524148
45	6	Rockwool	Control	JL Baux (L)	3	1	4	4.3	0.009	1.5874	1.62613	0.208008
53	6	Rockwool	Dip ‘N Grow	JL Baux (L)	3	1	26	57.5	0.112	2.9625	3.85972	0.482028
61	6	Rockwool	Hormex	JL Baux (L)	3	1	42	84.4	0.107	3.47603	4.38646	0.474746
69	6	Rockwool	Hormidin 1	JL Baux (L)	3	1	9	6.5	0.052	2.08008	1.86626	0.373251
77	6	Rockwool	Hormidin 2	JL Baux (L)	3	1	23	28	0.051	2.84387	3.03659	0.370843
45	7	Rockwool	Control	JL Baux (L)	4	0	0	0	0	0	0	0
53	7	Rockwool	Dip ‘N Grow	JL Baux (L)	4	1	24	57.4	0.067	2.8845	3.85748	0.406155
61	7	Rockwool	Hormex	JL Baux (L)	4	1	42	118.4	0.124	3.47603	4.9104	0.498663
69	7	Rockwool	Hormidin 1	JL Baux (L)	4	1	29	76.4	0.121	3.07232	4.24324	0.494609
77	7	Rockwool	Hormidin 2	JL Baux (L)	4	0	0	0	0	0	0	0
5	8	Pro-Mix HP	Control	JL Baux (L)	5	1	9	32.5	0.078	2.08008	3.19125	0.427266
13	8	Pro-Mix HP	Dip ‘N Grow	JL Baux (L)	5	0	0	0	0	0	0	0
21	8	Pro-Mix HP	Hormex	JL Baux (L)	5	1	27	98.7	0.174	3	4.62139	0.558277
29	8	Pro-Mix HP	Hormidin 1	JL Baux (L)	5	1	4	7.5	0.024	1.5874	1.95743	0.28845
37	8	Pro-Mix HP	Hormidin 2	JL Baux (L)	5	1	19	62.1	0.123	2.6684	3.96002	0.497319
45	9	Rockwool	Control	JL Baux (L)	5	1	24	34.5	0.054	2.8845	3.25542	0.377976
53	9	Rockwool	Dip ‘N Grow	JL Baux (L)	5	1	12	22.4	0.034	2.28943	2.81892	0.323961
61	9	Rockwool	Hormex	JL Baux (L)	5	1	38	109.4	0.13	3.36198	4.78269	0.50658
69	9	Rockwool	Hormidin 1	JL Baux (L)	5	1	16	32.5	0.035	2.51984	3.19125	0.327107
77	9	Rockwool	Hormidin 2	JL Baux (L)	5	1	22	47.4	0.047	2.80204	3.61903	0.360883
5	10	Pro-Mix HP	Control	JL Baux (L)	6	0	0	0	0	0	0	0
13	10	Pro-Mix HP	Dip ‘N Grow	JL Baux (L)	6	1	13	39.7	0.045	2.35133	3.41138	0.355689
21	10	Pro-Mix HP	Hormex	JL Baux (L)	6	0	0	0	0	0	0	0
29	10	Pro-Mix HP	Hormidin 1	JL Baux (L)	6	1	18	67.4	0.084	2.62074	4.06961	0.437952
37	10	Pro-Mix HP	Hormidin 2	JL Baux (L)	6	1	27	96.2	0.095	3	4.58203	0.45629
45	11	Rockwool	Control	JL Baux (L)	6	1	17	36.4	0.046	2.57128	3.31411	0.358305
53	11	Rockwool	Dip ‘N Grow	JL Baux (L)	6	1	12	18.4	0.043	2.28943	2.64001	0.35034
61	11	Rockwool	Hormex	JL Baux (L)	6	1	12	24.3	0.024	2.28943	2.89647	0.28845
69	11	Rockwool	Hormidin 1	JL Baux (L)	6	1	18	36.2	0.052	2.62074	3.30803	0.373251
77	11	Rockwool	Hormidin 2	JL Baux (L)	6	1	6	14.6	0.016	1.81712	2.44409	0.251984
5	12	Pro-Mix HP	Control	JL Baux (L)	4	0	0	0	0	0	0	0
13	12	Pro-Mix HP	Dip ‘N Grow	JL Baux (L)	4	1	13	41.5	0.048	2.35133	3.46218	0.363424
21	12	Pro-Mix HP	Hormex	JL Baux (L)	4	0	0	0	0	0	0	0
29	12	Pro-Mix HP	Hormidin 1	JL Baux (L)	4	1	5	3.2	0.013	1.70998	1.47361	0.235133
37	12	Pro-Mix HP	Hormidin 2	JL Baux (L)	4	1	38	94.5	0.101	3.36198	4.55488	0.465701
5	1	Proline	Control	JL Baux (L)	1	0	0	0	0	0	0	0
13	1	Proline	Dip ‘N Grow	JL Baux (L)	1	0	0	0	0	0	0	0
21	1	Proline	Hormex	JL Baux (L)	1	1	3	1.1	0.016	1.44225	1.03228	0.251984
29	1	Proline	Hormidin 1	JL Baux (L)	1	1	1	0.3	0.003	1	0.669433	0.144225
37	1	Proline	Hormidin 2	JL Baux (L)	1	0	0	0	0	0	0	0
45	2	Berger	Control	JL Baux (L)	1	0	0	0	0	0	0	0
53	2	Berger	Dip ‘N Grow	JL Baux (L)	1	1	29	80.3	0.126	3.07232	4.31425	0.50133
61	2	Berger	Hormex	JL Baux (L)	1	0	0	0	0	0	0	0
69	2	Berger	Hormidin 1	JL Baux (L)	1	1	14	45.8	0.064	2.41014	3.57785	0.4
77	2	Berger	Hormidin 2	JL Baux (L)	1	0	0	0	0	0	0	0
5	3	Proline	Control	JL Baux (L)	2	0	0	0	0	0	0	0
13	3	Proline	Dip ‘N Grow	JL Baux (L)	2	0	0	0	0	0	0	0
21	3	Proline	Hormex	JL Baux (L)	2	0	0	0	0	0	0	0
29	3	Proline	Hormidin 1	JL Baux (L)	2	0	0	0	0	0	0	0
37	3	Proline	Hormidin 2	JL Baux (L)	2	1	1	1.6	0.011	1	1.16961	0.222398
45	4	Berger	Control	JL Baux (L)	2	0	0	0	0	0	0	0
53	4	Berger	Dip ‘N Grow	JL Baux (L)	2	0	0	0	0	0	0	0
61	4	Berger	Hormex	JL Baux (L)	2	0	0	0	0	0	0	0
69	4	Berger	Hormidin 1	JL Baux (L)	2	0	0	0	0	0	0	0
77	4	Berger	Hormidin 2	JL Baux (L)	2	0	0	0	0	0	0	0
5	5	Proline	Control	JL Baux (L)	3	0	0	0	0	0	0	0
13	5	Proline	Dip ‘N Grow	JL Baux (L)	3	0	0	0	0	0	0	0
21	5	Proline	Hormex	JL Baux (L)	3	0	0	0	0	0	0	0
29	5	Proline	Hormidin 1	JL Baux (L)	3	0	0	0	0	0	0	0
37	5	Proline	Hormidin 2	JL Baux (L)	3	0	0	0	0	0	0	0
45	6	Berger	Control	JL Baux (L)	3	0	0	0	0	0	0	0
53	6	Berger	Dip ‘N Grow	JL Baux (L)	3	0	0	0	0	0	0	0
61	6	Berger	Hormex	JL Baux (L)	3	0	0	0	0	0	0	0
69	6	Berger	Hormidin 1	JL Baux (L)	3	1	4	5.2	0.027	1.5874	1.73248	0.3
77	6	Berger	Hormidin 2	JL Baux (L)	3	0	0	0	0	0	0	0
5	7	Proline	Control	JL Baux (L)	4	0	0	0	0	0	0	0
13	7	Proline	Dip ‘N Grow	JL Baux (L)	4	0	0	0	0	0	0	0
21	7	Proline	Hormex	JL Baux (L)	4	0	0	0	0	0	0	0
29	7	Proline	Hormidin 1	JL Baux (L)	4	0	0	0	0	0	0	0
37	7	Proline	Hormidin 2	JL Baux (L)	4	0	0	0	0	0	0	0
45	8	Berger	Control	JL Baux (L)	4	0	0	0	0	0	0	0
53	8	Berger	Dip ‘N Grow	JL Baux (L)	4	1	2	4.7	0.018	1.25992	1.67507	0.262074
61	8	Berger	Hormex	JL Baux (L)	4	1	5	14.6	0.03	1.70998	2.44409	0.310723
69	8	Berger	Hormidin 1	JL Baux (L)	4	0	0	0	0	0	0	0
77	8	Berger	Hormidin 2	JL Baux (L)	4	1	2	1.3	0.011	1.25992	1.09139	0.222398
5	9	Proline	Control	JL Baux (L)	5	0	0	0	0	0	0	0
13	9	Proline	Dip ‘N Grow	JL Baux (L)	5	0	0	0	0	0	0	0
21	9	Proline	Hormex	JL Baux (L)	5	0	0	0	0	0	0	0
29	9	Proline	Hormidin 1	JL Baux (L)	5	0	0	0	0	0	0	0
37	9	Proline	Hormidin 2	JL Baux (L)	5	0	0	0	0	0	0	0
45	10	Berger	Control	JL Baux (L)	5	0	0	0	0	0	0	0
53	10	Berger	Dip ‘N Grow	JL Baux (L)	5	0	0	0	0	0	0	0
61	10	Berger	Hormex	JL Baux (L)	5	1	9	18.4	0.026	2.08008	2.64001	0.29625
69	10	Berger	Hormidin 1	JL Baux (L)	5	0	0	0	0	0	0	0
77	10	Berger	Hormidin 2	JL Baux (L)	5	0	0	0	0	0	0	0
5	11	Proline	Control	JL Baux (L)	6	0	0	0	0	0	0	0
13	11	Proline	Dip ‘N Grow	JL Baux (L)	6	0	0	0	0	0	0	0
21	11	Proline	Hormex	JL Baux (L)	6	0	0	0	0	0	0	0
29	11	Proline	Hormidin 1	JL Baux (L)	6	0	0	0	0	0	0	0
37	11	Proline	Hormidin 2	JL Baux (L)	6	0	0	0	0	0	0	0
45	12	Berger	Control	JL Baux (L)	6	0	0	0	0	0	0	0
53	12	Berger	Dip ‘N Grow	JL Baux (L)	6	0	0	0	0	0	0	0
61	12	Berger	Hormex	JL Baux (L)	6	1	9	12.4	0.034	2.08008	2.31459	0.323961
69	12	Berger	Hormidin 1	JL Baux (L)	6	0	0	0	0	0	0	0
77	12	Berger	Hormidin 2	JL Baux (L)	6	1	18	17.4	0.041	2.62074	2.59129	0.344822
6	1	Pro-Mix HP	Control	Mother Earth	1	0	0	0	0	0	0	0
14	1	Pro-Mix HP	Dip ‘N Grow	Mother Earth	1	0	0	0	0	0	0	0
22	1	Pro-Mix HP	Hormex	Mother Earth	1	0	0	0	0	0	0	0
30	1	Pro-Mix HP	Hormidin 1	Mother Earth	1	1	2	1	0.002	1.25992	1	0.125992
38	1	Pro-Mix HP	Hormidin 2	Mother Earth	1	0	0	0	0	0	0	0
46	2	Rockwool	Control	Mother Earth	1	1	2	0.2	0.002	1.25992	0.584804	0.125992
54	2	Rockwool	Dip ‘N Grow	Mother Earth	1	1	44	58	0.118	3.53035	3.87088	0.490487
62	2	Rockwool	Hormex	Mother Earth	1	1	27	12.3	0.096	3	2.30835	0.457886
70	2	Rockwool	Hormidin 1	Mother Earth	1	1	6	12.3	0.084	1.81712	2.30835	0.437952
78	2	Rockwool	Hormidin 2	Mother Earth	1	1	9	7.6	0.047	2.08008	1.9661	0.360883
6	3	Pro-Mix HP	Control	Mother Earth	2	0	0	0	0	0	0	0
14	3	Pro-Mix HP	Dip ‘N Grow	Mother Earth	2	0	0	0	0	0	0	0
22	3	Pro-Mix HP	Hormex	Mother Earth	2	1	5	20	0.053	1.70998	2.71442	0.375629
30	3	Pro-Mix HP	Hormidin 1	Mother Earth	2	1	1	3	0.004	1	1.44225	0.15874
38	3	Pro-Mix HP	Hormidin 2	Mother Earth	2	0	0	0	0	0	0	0
46	4	Rockwool	Control	Mother Earth	2	0	0	0	0	0	0	0
54	4	Rockwool	Dip ‘N Grow	Mother Earth	2	1	9	3.7	0.033	2.08008	1.54668	0.320753
62	4	Rockwool	Hormex	Mother Earth	2	1	22	18.3	0.059	2.80204	2.63522	0.3893
70	4	Rockwool	Hormidin 1	Mother Earth	2	0	0	0	0	0	0	0
78	4	Rockwool	Hormidin 2	Mother Earth	2	1	27	15.6	0.072	3	2.49867	0.416017
6	5	Pro-Mix HP	Control	Mother Earth	3	0	0	0	0	0	0	0
14	5	Pro-Mix HP	Dip ‘N Grow	Mother Earth	3	0	0	0	0	0	0	0
22	5	Pro-Mix HP	Hormex	Mother Earth	3	0	0	0	0	0	0	0
30	5	Pro-Mix HP	Hormidin 1	Mother Earth	3	1	7	13.4	0.02	1.91293	2.37521	0.271442
38	5	Pro-Mix HP	Hormidin 2	Mother Earth	3	0	0	0	0	0	0	0
46	6	Rockwool	Control	Mother Earth	3	0	0	0	0	0	0	0
54	6	Rockwool	Dip ‘N Grow	Mother Earth	3	1	14	12.2	0.042	2.41014	2.30208	0.347603
62	6	Rockwool	Hormex	Mother Earth	3	1	32	69.8	0.112	3.1748	4.11736	0.482028
70	6	Rockwool	Hormidin 1	Mother Earth	3	1	8	7.4	0.025	2	1.9487	0.292402
78	6	Rockwool	Hormidin 2	Mother Earth	3	1	28	41.7	0.098	3.03659	3.46773	0.461044
46	7	Rockwool	Control	Mother Earth	4	1	1	0.8	0.001	1	0.928318	0.1
54	7	Rockwool	Dip ‘N Grow	Mother Earth	4	1	18	74.8	0.067	2.62074	4.21341	0.406155
62	7	Rockwool	Hormex	Mother Earth	4	1	2	5.3	0.017	1.25992	1.74351	0.257128
70	7	Rockwool	Hormidin 1	Mother Earth	4	0	0	0	0	0	0	0
78	7	Rockwool	Hormidin 2	Mother Earth	4	1	21	41.5	0.164	2.75892	3.46218	0.54737
6	8	Pro-Mix HP	Control	Mother Earth	5	1	2	4	0.005	1.25992	1.5874	0.170998
14	8	Pro-Mix HP	Dip ‘N Grow	Mother Earth	5	0	0	0	0	0	0	0
22	8	Pro-Mix HP	Hormex	Mother Earth	5	1	5	5.2	0.007	1.70998	1.73248	0.191293
30	8	Pro-Mix HP	Hormidin 1	Mother Earth	5	0	0	0	0	0	0	0
38	8	Pro-Mix HP	Hormidin 2	Mother Earth	5	1	4	15.3	0.029	1.5874	2.48255	0.307232
46	9	Rockwool	Control	Mother Earth	5	1	6	5.6	0.012	1.81712	1.77581	0.228943
54	9	Rockwool	Dip ‘N Grow	Mother Earth	5	1	13	6.2	0.012	2.35133	1.83709	0.228943
62	9	Rockwool	Hormex	Mother Earth	5	1	21	16.7	0.034	2.75892	2.55607	0.323961
70	9	Rockwool	Hormidin 1	Mother Earth	5	1	3	1.1	0.008	1.44225	1.03228	0.2
78	9	Rockwool	Hormidin 2	Mother Earth	5	1	35	67.3	0.086	3.27107	4.0676	0.4414
6	10	Pro-Mix HP	Control	Mother Earth	6	0	0	0	0	0	0	0
14	10	Pro-Mix HP	Dip ‘N Grow	Mother Earth	6	1	27	74.6	0.087	3	4.20965	0.443105
22	10	Pro-Mix HP	Hormex	Mother Earth	6	1	4	12.4	0.016	1.5874	2.31459	0.251984
30	10	Pro-Mix HP	Hormidin 1	Mother Earth	6	0	0	0	0	0	0	0
38	10	Pro-Mix HP	Hormidin 2	Mother Earth	6	0	0	0	0	0	0	0
46	11	Rockwool	Control	Mother Earth	6	1	27	43.3	0.045	3	3.51153	0.355689
54	11	Rockwool	Dip ‘N Grow	Mother Earth	6	1	14	25.7	0.062	2.41014	2.95106	0.395789
62	11	Rockwool	Hormex	Mother Earth	6	1	16	28.4	0.042	2.51984	3.05098	0.347603
70	11	Rockwool	Hormidin 1	Mother Earth	6	1	5	6.4	0.012	1.70998	1.85664	0.228943
78	11	Rockwool	Hormidin 2	Mother Earth	6	1	8	13.4	0.023	2	2.37521	0.284387
6	12	Pro-Mix HP	Control	Mother Earth	4	0	0	0	0	0	0	0
14	12	Pro-Mix HP	Dip ‘N Grow	Mother Earth	4	0	0	0	0	0	0	0
22	12	Pro-Mix HP	Hormex	Mother Earth	4	1	2	6.8	0.012	1.25992	1.89454	0.228943
30	12	Pro-Mix HP	Hormidin 1	Mother Earth	4	0	0	0	0	0	0	0
38	12	Pro-Mix HP	Hormidin 2	Mother Earth	4	1	6	8.7	0.017	1.81712	2.05671	0.257128
6	1	Proline	Control	Mother Earth	1	0	0	0	0	0	0	0
14	1	Proline	Dip ‘N Grow	Mother Earth	1	0	0	0	0	0	0	0
22	1	Proline	Hormex	Mother Earth	1	1	4	4.3	0.007	1.5874	1.62613	0.191293
30	1	Proline	Hormidin 1	Mother Earth	1	1	6	3.2	0.018	1.81712	1.47361	0.262074
38	1	Proline	Hormidin 2	Mother Earth	1	1	1	0.4	0.006	1	0.736806	0.181712
46	2	Berger	Control	Mother Earth	1	0	0	0	0	0	0	0
54	2	Berger	Dip ‘N Grow	Mother Earth	1	0	0	0	0	0	0	0
62	2	Berger	Hormex	Mother Earth	1	1	3	1.4	0.015	1.44225	1.11869	0.246621
70	2	Berger	Hormidin 1	Mother Earth	1	0	0	0	0	0	0	0
78	2	Berger	Hormidin 2	Mother Earth	1	0	0	0	0	0	0	0
6	3	Proline	Control	Mother Earth	2	0	0	0	0	0	0	0
14	3	Proline	Dip ‘N Grow	Mother Earth	2	0	0	0	0	0	0	0
22	3	Proline	Hormex	Mother Earth	2	0	0	0	0	0	0	0
30	3	Proline	Hormidin 1	Mother Earth	2	0	0	0	0	0	0	0
38	3	Proline	Hormidin 2	Mother Earth	2	0	0	0	0	0	0	0
46	4	Berger	Control	Mother Earth	2	0	0	0	0	0	0	0
54	4	Berger	Dip ‘N Grow	Mother Earth	2	0	0	0	0	0	0	0
62	4	Berger	Hormex	Mother Earth	2	0	0	0	0	0	0	0
70	4	Berger	Hormidin 1	Mother Earth	2	0	0	0	0	0	0	0
78	4	Berger	Hormidin 2	Mother Earth	2	0	0	0	0	0	0	0
6	5	Proline	Control	Mother Earth	3	0	0	0	0	0	0	0
14	5	Proline	Dip ‘N Grow	Mother Earth	3	0	0	0	0	0	0	0
22	5	Proline	Hormex	Mother Earth	3	0	0	0	0	0	0	0
30	5	Proline	Hormidin 1	Mother Earth	3	1	12	15.3	0.026	2.28943	2.48255	0.29625
38	5	Proline	Hormidin 2	Mother Earth	3	0	0	0	0	0	0	0
46	6	Berger	Control	Mother Earth	3	0	0	0	0	0	0	0
54	6	Berger	Dip ‘N Grow	Mother Earth	3	0	0	0	0	0	0	0
62	6	Berger	Hormex	Mother Earth	3	0	0	0	0	0	0	0
70	6	Berger	Hormidin 1	Mother Earth	3	0	0	0	0	0	0	0
78	6	Berger	Hormidin 2	Mother Earth	3	1	9	14.7	0.032	2.08008	2.44966	0.31748
6	7	Proline	Control	Mother Earth	4	0	0	0	0	0	0	0
14	7	Proline	Dip ‘N Grow	Mother Earth	4	0	0	0	0	0	0	0
22	7	Proline	Hormex	Mother Earth	4	0	0	0	0	0	0	0
30	7	Proline	Hormidin 1	Mother Earth	4	0	0	0	0	0	0	0
38	7	Proline	Hormidin 2	Mother Earth	4	0	0	0	0	0	0	0
46	8	Berger	Control	Mother Earth	4	0	0	0	0	0	0	0
54	8	Berger	Dip ‘N Grow	Mother Earth	4	0	0	0	0	0	0	0
62	8	Berger	Hormex	Mother Earth	4	0	0	0	0	0	0	0
70	8	Berger	Hormidin 1	Mother Earth	4	1	2	0.4	0.008	1.25992	0.736806	0.2
78	8	Berger	Hormidin 2	Mother Earth	4	1	9	20.3	0.04	2.08008	2.72792	0.341995
6	9	Proline	Control	Mother Earth	5	0	0	0	0	0	0	0
14	9	Proline	Dip ‘N Grow	Mother Earth	5	0	0	0	0	0	0	0
22	9	Proline	Hormex	Mother Earth	5	0	0	0	0	0	0	0
30	9	Proline	Hormidin 1	Mother Earth	5	0	0	0	0	0	0	0
38	9	Proline	Hormidin 2	Mother Earth	5	0	0	0	0	0	0	0
46	10	Berger	Control	Mother Earth	5	0	0	0	0	0	0	0
54	10	Berger	Dip ‘N Grow	Mother Earth	5	0	0	0	0	0	0	0
62	10	Berger	Hormex	Mother Earth	5	0	0	0	0	0	0	0
70	10	Berger	Hormidin 1	Mother Earth	5	0	0	0	0	0	0	0
78	10	Berger	Hormidin 2	Mother Earth	5	0	0	0	0	0	0	0
6	11	Proline	Control	Mother Earth	6	0	0	0	0	0	0	0
14	11	Proline	Dip ‘N Grow	Mother Earth	6	0	0	0	0	0	0	0
22	11	Proline	Hormex	Mother Earth	6	0	0	0	0	0	0	0
30	11	Proline	Hormidin 1	Mother Earth	6	0	0	0	0	0	0	0
38	11	Proline	Hormidin 2	Mother Earth	6	0	0	0	0	0	0	0
46	12	Berger	Control	Mother Earth	6	0	0	0	0	0	0	0
54	12	Berger	Dip ‘N Grow	Mother Earth	6	0	0	0	0	0	0	0
62	12	Berger	Hormex	Mother Earth	6	0	0	0	0	0	0	0
70	12	Berger	Hormidin 1	Mother Earth	6	0	0	0	0	0	0	0
78	12	Berger	Hormidin 2	Mother Earth	6	0	0	0	0	0	0	0
7	1	Pro-Mix HP	Control	Super CBD (B)	1	0	0	0	0	0	0	0
15	1	Pro-Mix HP	Dip ‘N Grow	Super CBD (B)	1	0	0	0	0	0	0	0
23	1	Pro-Mix HP	Hormex	Super CBD (B)	1	1	2	0.5	0.08	1.25992	0.793701	0.430887
31	1	Pro-Mix HP	Hormidin 1	Super CBD (B)	1	0	0	0	0	0	0	0
39	1	Pro-Mix HP	Hormidin 2	Super CBD (B)	1	0	0	0	0	0	0	0
47	2	Rockwool	Control	Super CBD (B)	1	0	0	0	0	0	0	0
55	2	Rockwool	Dip ‘N Grow	Super CBD (B)	1	0	0	0	0	0	0	0
63	2	Rockwool	Hormex	Super CBD (B)	1	0	0	0	0	0	0	0
71	2	Rockwool	Hormidin 1	Super CBD (B)	1	0	0	0	0	0	0	0
79	2	Rockwool	Hormidin 2	Super CBD (B)	1	0	0	0	0	0	0	0
7	3	Pro-Mix HP	Control	Super CBD (B)	2	0	0	0	0	0	0	0
15	3	Pro-Mix HP	Dip ‘N Grow	Super CBD (B)	2	1	1	1.5	0.01	1	1.14471	0.215443
23	3	Pro-Mix HP	Hormex	Super CBD (B)	2	0	0	0	0	0	0	0
31	3	Pro-Mix HP	Hormidin 1	Super CBD (B)	2	0	0	0	0	0	0	0
39	3	Pro-Mix HP	Hormidin 2	Super CBD (B)	2	1	3	4.5	0.014	1.44225	1.65096	0.241014
47	4	Rockwool	Control	Super CBD (B)	2	0	0	0	0	0	0	0
55	4	Rockwool	Dip ‘N Grow	Super CBD (B)	2	1	2	1.6	0.007	1.25992	1.16961	0.191293
63	4	Rockwool	Hormex	Super CBD (B)	2	0	0	0	0	0	0	0
71	4	Rockwool	Hormidin 1	Super CBD (B)	2	0	0	0	0	0	0	0
79	4	Rockwool	Hormidin 2	Super CBD (B)	2	1	4	0.8	0.01	1.5874	0.928318	0.215443
7	5	Pro-Mix HP	Control	Super CBD (B)	3	0	0	0	0	0	0	0
15	5	Pro-Mix HP	Dip ‘N Grow	Super CBD (B)	3	1	9	63.5	0.085	2.08008	3.98956	0.439683
23	5	Pro-Mix HP	Hormex	Super CBD (B)	3	1	11	92.3	0.071	2.22398	4.51926	0.414082
31	5	Pro-Mix HP	Hormidin 1	Super CBD (B)	3	1	4	12.6	0.015	1.5874	2.32697	0.246621
39	5	Pro-Mix HP	Hormidin 2	Super CBD (B)	3	1	2	6.5	0.004	1.25992	1.86626	0.15874
47	6	Rockwool	Control	Super CBD (B)	3	0	0	0	0	0	0	0
55	6	Rockwool	Dip ‘N Grow	Super CBD (B)	3	1	19	62.4	0.134	2.6684	3.96638	0.511723
63	6	Rockwool	Hormex	Super CBD (B)	3	1	19	32.4	0.065	2.6684	3.18798	0.402073
71	6	Rockwool	Hormidin 1	Super CBD (B)	3	0	0	0	0	0	0	0
79	6	Rockwool	Hormidin 2	Super CBD (B)	3	0	0	0	0	0	0	0
47	7	Rockwool	Control	Super CBD (B)	4	1	3	4.1	0.009	1.44225	1.60052	0.208008
55	7	Rockwool	Dip ‘N Grow	Super CBD (B)	4	1	14	17.4	0.051	2.41014	2.59129	0.370843
63	7	Rockwool	Hormex	Super CBD (B)	4	1	4	4.1	0.015	1.5874	1.60052	0.246621
71	7	Rockwool	Hormidin 1	Super CBD (B)	4	0	0	0	0	0	0	0
79	7	Rockwool	Hormidin 2	Super CBD (B)	4	1	3	1.2	0.004	1.44225	1.06266	0.15874
7	8	Pro-Mix HP	Control	Super CBD (B)	5	0	0	0	0	0	0	0
15	8	Pro-Mix HP	Dip ‘N Grow	Super CBD (B)	5	0	0	0	0	0	0	0
23	8	Pro-Mix HP	Hormex	Super CBD (B)	5	1	8	27.4	0.046	2	3.01474	0.358305
31	8	Pro-Mix HP	Hormidin 1	Super CBD (B)	5	0	0	0	0	0	0	0
39	8	Pro-Mix HP	Hormidin 2	Super CBD (B)	5	1	17	82.3	0.176	2.57128	4.34977	0.560408
47	9	Rockwool	Control	Super CBD (B)	5	0	0	0	0	0	0	0
55	9	Rockwool	Dip ‘N Grow	Super CBD (B)	5	1	1	0.2	0.002	1	0.584804	0.125992
63	9	Rockwool	Hormex	Super CBD (B)	5	1	5	3.8	0.12	1.70998	1.56049	0.493242
71	9	Rockwool	Hormidin 1	Super CBD (B)	5	1	2	0.1	0.002	1.25992	0.464159	0.125992
79	9	Rockwool	Hormidin 2	Super CBD (B)	5	0	0	0	0	0	0	0
7	10	Pro-Mix HP	Control	Super CBD (B)	6	0	0	0	0	0	0	0
15	10	Pro-Mix HP	Dip ‘N Grow	Super CBD (B)	6	1	12	26.4	0.035	2.28943	2.97761	0.327107
23	10	Pro-Mix HP	Hormex	Super CBD (B)	6	1	1	0.4	0.006	1	0.736806	0.181712
31	10	Pro-Mix HP	Hormidin 1	Super CBD (B)	6	0	0	0	0	0	0	0
39	10	Pro-Mix HP	Hormidin 2	Super CBD (B)	6	1	32	68.4	0.124	3.1748	4.08964	0.498663
47	11	Rockwool	Control	Super CBD (B)	6	1	1	0.2	0.003	1	0.584804	0.144225
55	11	Rockwool	Dip ‘N Grow	Super CBD (B)	6	1	3	4.1	0.017	1.44225	1.60052	0.257128
63	11	Rockwool	Hormex	Super CBD (B)	6	0	0	0	0	0	0	0
71	11	Rockwool	Hormidin 1	Super CBD (B)	6	0	0	0	0	0	0	0
79	11	Rockwool	Hormidin 2	Super CBD (B)	6	1	3	0.6	0.011	1.44225	0.843433	0.222398
7	12	Pro-Mix HP	Control	Super CBD (B)	4	0	0	0	0	0	0	0
15	12	Pro-Mix HP	Dip ‘N Grow	Super CBD (B)	4	1	9	48.1	0.045	2.08008	3.63676	0.355689
23	12	Pro-Mix HP	Hormex	Super CBD (B)	4	0	0	0	0	0	0	0
31	12	Pro-Mix HP	Hormidin 1	Super CBD (B)	4	1	2	4.1	0.009	1.25992	1.60052	0.208008
39	12	Pro-Mix HP	Hormidin 2	Super CBD (B)	4	0	0	0	0	0	0	0
7	1	Proline	Control	Super CBD (B)	1	0	0	0	0	0	0	0
15	1	Proline	Dip ‘N Grow	Super CBD (B)	1	1	7	15.6	0.036	1.91293	2.49867	0.330193
23	1	Proline	Hormex	Super CBD (B)	1	1	1	0.3	0.003	1	0.669433	0.144225
31	1	Proline	Hormidin 1	Super CBD (B)	1	1	1	0.2	0.004	1	0.584804	0.15874
39	1	Proline	Hormidin 2	Super CBD (B)	1	0	0	0	0	0	0	0
47	2	Berger	Control	Super CBD (B)	1	0	0	0	0	0	0	0
55	2	Berger	Dip ‘N Grow	Super CBD (B)	1	1	32	54.7	0.114	3.1748	3.79603	0.484881
63	2	Berger	Hormex	Super CBD (B)	1	1	7	36.4	0.04	1.91293	3.31411	0.341995
71	2	Berger	Hormidin 1	Super CBD (B)	1	1	18	76.4	0.137	2.62074	4.24324	0.515514
79	2	Berger	Hormidin 2	Super CBD (B)	1	1	61	93.6	0.184	3.9365	4.54038	0.568773
7	3	Proline	Control	Super CBD (B)	2	0	0	0	0	0	0	0
15	3	Proline	Dip ‘N Grow	Super CBD (B)	2	1	5	2.6	0.021	1.70998	1.37507	0.275892
23	3	Proline	Hormex	Super CBD (B)	2	0	0	0	0	0	0	0
31	3	Proline	Hormidin 1	Super CBD (B)	2	0	0	0	0	0	0	0
39	3	Proline	Hormidin 2	Super CBD (B)	2	0	0	0	0	0	0	0
47	4	Berger	Control	Super CBD (B)	2	0	0	0	0	0	0	0
55	4	Berger	Dip ‘N Grow	Super CBD (B)	2	1	1	2.7	0.01	1	1.39248	0.215443
63	4	Berger	Hormex	Super CBD (B)	2	0	0	0	0	0	0	0
71	4	Berger	Hormidin 1	Super CBD (B)	2	1	18	62.4	0.067	2.62074	3.96638	0.406155
79	4	Berger	Hormidin 2	Super CBD (B)	2	1	32	76	0.134	3.1748	4.23582	0.511723
7	5	Proline	Control	Super CBD (B)	3	0	0	0	0	0	0	0
15	5	Proline	Dip ‘N Grow	Super CBD (B)	3	0	0	0	0	0	0	0
23	5	Proline	Hormex	Super CBD (B)	3	0	0	0	0	0	0	0
31	5	Proline	Hormidin 1	Super CBD (B)	3	0	0	0	0	0	0	0
39	5	Proline	Hormidin 2	Super CBD (B)	3	1	4	2.1	0.014	1.5874	1.28058	0.241014
47	6	Berger	Control	Super CBD (B)	3	0	0	0	0	0	0	0
55	6	Berger	Dip ‘N Grow	Super CBD (B)	3	1	14	47.1	0.068	2.41014	3.61138	0.408166
63	6	Berger	Hormex	Super CBD (B)	3	1	5	13.4	0.032	1.70998	2.37521	0.31748
71	6	Berger	Hormidin 1	Super CBD (B)	3	0	0	0	0	0	0	0
79	6	Berger	Hormidin 2	Super CBD (B)	3	1	43	109.2	0.137	3.5034	4.77978	0.515514
7	7	Proline	Control	Super CBD (B)	4	0	0	0	0	0	0	0
15	7	Proline	Dip ‘N Grow	Super CBD (B)	4	0	0	0	0	0	0	0
23	7	Proline	Hormex	Super CBD (B)	4	0	0	0	0	0	0	0
31	7	Proline	Hormidin 1	Super CBD (B)	4	0	0	0	0	0	0	0
39	7	Proline	Hormidin 2	Super CBD (B)	4	0	0	0	0	0	0	0
47	8	Berger	Control	Super CBD (B)	4	1	59	67.4	0.107	3.893	4.06961	0.474746
55	8	Berger	Dip ‘N Grow	Super CBD (B)	4	1	41	85.6	0.121	3.44822	4.40715	0.494609
63	8	Berger	Hormex	Super CBD (B)	4	0	0	0	0	0	0	0
71	8	Berger	Hormidin 1	Super CBD (B)	4	1	41	94.5	0.145	3.44822	4.55488	0.525359
79	8	Berger	Hormidin 2	Super CBD (B)	4	1	8	16.4	0.031	2	2.54067	0.314138
7	9	Proline	Control	Super CBD (B)	5	0	0	0	0	0	0	0
15	9	Proline	Dip ‘N Grow	Super CBD (B)	5	0	0	0	0	0	0	0
23	9	Proline	Hormex	Super CBD (B)	5	0	0	0	0	0	0	0
31	9	Proline	Hormidin 1	Super CBD (B)	5	0	0	0	0	0	0	0
39	9	Proline	Hormidin 2	Super CBD (B)	5	1	2	1.4	0.013	1.25992	1.11869	0.235133
47	10	Berger	Control	Super CBD (B)	5	0	0	0	0	0	0	0
55	10	Berger	Dip ‘N Grow	Super CBD (B)	5	1	19	28.4	0.054	2.6684	3.05098	0.377976
63	10	Berger	Hormex	Super CBD (B)	5	1	42	85.6	0.104	3.47603	4.40715	0.470267
71	10	Berger	Hormidin 1	Super CBD (B)	5	0	0	0	0	0	0	0
79	10	Berger	Hormidin 2	Super CBD (B)	5	1	65	108.7	0.127	4.02073	4.77247	0.502653
7	11	Proline	Control	Super CBD (B)	6	0	0	0	0	0	0	0
15	11	Proline	Dip ‘N Grow	Super CBD (B)	6	0	0	0	0	0	0	0
23	11	Proline	Hormex	Super CBD (B)	6	0	0	0	0	0	0	0
31	11	Proline	Hormidin 1	Super CBD (B)	6	0	0	0	0	0	0	0
39	11	Proline	Hormidin 2	Super CBD (B)	6	0	0	0	0	0	0	0
47	12	Berger	Control	Super CBD (B)	6	0	0	0	0	0	0	0
55	12	Berger	Dip ‘N Grow	Super CBD (B)	6	1	40	89.6	0.123	3.41995	4.47476	0.497319
63	12	Berger	Hormex	Super CBD (B)	6	1	3	5.2	0.017	1.44225	1.73248	0.257128
71	12	Berger	Hormidin 1	Super CBD (B)	6	0	0	0	0	0	0	0
79	12	Berger	Hormidin 2	Super CBD (B)	6	1	31	65.8	0.103	3.14138	4.03715	0.468755
8	1	Pro-Mix HP	Control	Wife (P)	1	0	0	0	0	0	0	0
16	1	Pro-Mix HP	Dip ‘N Grow	Wife (P)	1	0	0	0	0	0	0	0
24	1	Pro-Mix HP	Hormex	Wife (P)	1	0	0	0	0	0	0	0
32	1	Pro-Mix HP	Hormidin 1	Wife (P)	1	0	0	0	0	0	0	0
40	1	Pro-Mix HP	Hormidin 2	Wife (P)	1	0	0	0	0	0	0	0
48	2	Rockwool	Control	Wife (P)	1	1	20	25	0.056	2.71442	2.92402	0.382586
56	2	Rockwool	Dip ‘N Grow	Wife (P)	1	1	50	65	0.203	3.68403	4.02073	0.587713
64	2	Rockwool	Hormex	Wife (P)	1	1	47	52	0.183	3.60883	3.73251	0.567741
72	2	Rockwool	Hormidin 1	Wife (P)	1	1	52	45.2	0.214	3.73251	3.56215	0.598142
80	2	Rockwool	Hormidin 2	Wife (P)	1	1	29	41	0.045	3.07232	3.44822	0.355689
8	3	Pro-Mix HP	Control	Wife (P)	2	0	0	0	0	0	0	0
16	3	Pro-Mix HP	Dip ‘N Grow	Wife (P)	2	0	0	0	0	0	0	0
24	3	Pro-Mix HP	Hormex	Wife (P)	2	0	0	0	0	0	0	0
32	3	Pro-Mix HP	Hormidin 1	Wife (P)	2	0	0	0	0	0	0	0
40	3	Pro-Mix HP	Hormidin 2	Wife (P)	2	0	0	0	0	0	0	0
48	4	Rockwool	Control	Wife (P)	2	1	1	3.2	0.006	1	1.47361	0.181712
56	4	Rockwool	Dip ‘N Grow	Wife (P)	2	1	52	58.3	0.211	3.73251	3.87754	0.595334
64	4	Rockwool	Hormex	Wife (P)	2	1	29	32	0.156	3.07232	3.1748	0.538321
72	4	Rockwool	Hormidin 1	Wife (P)	2	1	38	21.8	0.13	3.36198	2.79352	0.50658
80	4	Rockwool	Hormidin 2	Wife (P)	2	1	66	112.3	0.225	4.04124	4.82458	0.60822
8	5	Pro-Mix HP	Control	Wife (P)	3	0	0	0	0	0	0	0
16	5	Pro-Mix HP	Dip ‘N Grow	Wife (P)	3	0	0	0	0	0	0	0
24	5	Pro-Mix HP	Hormex	Wife (P)	3	0	0	0	0	0	0	0
32	5	Pro-Mix HP	Hormidin 1	Wife (P)	3	0	0	0	0	0	0	0
40	5	Pro-Mix HP	Hormidin 2	Wife (P)	3	0	0	0	0	0	0	0
48	6	Rockwool	Control	Wife (P)	3	1	2	4.2	0.012	1.25992	1.61343	0.228943
56	6	Rockwool	Dip ‘N Grow	Wife (P)	3	1	42	104.5	0.104	3.47603	4.71019	0.470267
64	6	Rockwool	Hormex	Wife (P)	3	1	47	22.4	0.028	3.60883	2.81892	0.303659
72	6	Rockwool	Hormidin 1	Wife (P)	3	1	18	22.3	0.069	2.62074	2.81472	0.410157
80	6	Rockwool	Hormidin 2	Wife (P)	3	1	18	32.4	0.074	2.62074	3.18798	0.419834
48	7	Rockwool	Control	Wife (P)	4	0	0	0	0	0	0	0
56	7	Rockwool	Dip ‘N Grow	Wife (P)	4	1	18	62.4	0.132	2.62074	3.96638	0.509164
64	7	Rockwool	Hormex	Wife (P)	4	1	62	124.5	0.213	3.95789	4.99332	0.597209
72	7	Rockwool	Hormidin 1	Wife (P)	4	1	37	28.4	0.092	3.33222	3.05098	0.451436
80	7	Rockwool	Hormidin 2	Wife (P)	4	1	32	27.5	0.131	3.1748	3.01841	0.507875
8	8	Pro-Mix HP	Control	Wife (P)	5	1	21	72.4	0.164	2.75892	4.16786	0.54737
16	8	Pro-Mix HP	Dip ‘N Grow	Wife (P)	5	0	0	0	0	0	0	0
24	8	Pro-Mix HP	Hormex	Wife (P)	5	1	13	52.3	0.078	2.35133	3.73968	0.427266
32	8	Pro-Mix HP	Hormidin 1	Wife (P)	5	0	0	0	0	0	0	0
40	8	Pro-Mix HP	Hormidin 2	Wife (P)	5	1	6	16.4	0.026	1.81712	2.54067	0.29625
48	9	Rockwool	Control	Wife (P)	5	1	32	67.4	0.122	3.1748	4.06961	0.495968
56	9	Rockwool	Dip ‘N Grow	Wife (P)	5	1	46	96.4	0.075	3.58305	4.58521	0.421716
64	9	Rockwool	Hormex	Wife (P)	5	1	42	121.2	0.124	3.47603	4.94881	0.498663
72	9	Rockwool	Hormidin 1	Wife (P)	5	1	38	97.4	0.116	3.36198	4.60101	0.4877
80	9	Rockwool	Hormidin 2	Wife (P)	5	1	19	33.2	0.046	2.6684	3.214	0.358305
8	10	Pro-Mix HP	Control	Wife (P)	6	0	0	0	0	0	0	0
16	10	Pro-Mix HP	Dip ‘N Grow	Wife (P)	6	1	29	71.6	0.136	3.07232	4.15245	0.514256
24	10	Pro-Mix HP	Hormex	Wife (P)	6	1	43	127.2	0.106	3.5034	5.02916	0.473262
32	10	Pro-Mix HP	Hormidin 1	Wife (P)	6	1	8	25.6	0.048	2	2.94723	0.363424
40	10	Pro-Mix HP	Hormidin 2	Wife (P)	6	1	41	103.7	0.112	3.44822	4.69814	0.482028
48	11	Rockwool	Control	Wife (P)	6	1	22	63.4	0.094	2.80204	3.98746	0.454684
56	11	Rockwool	Dip ‘N Grow	Wife (P)	6	1	31	36.4	0.062	3.14138	3.31411	0.395789
64	11	Rockwool	Hormex	Wife (P)	6	1	46	107.1	0.124	3.58305	4.74894	0.498663
72	11	Rockwool	Hormidin 1	Wife (P)	6	1	21	26.3	0.071	2.75892	2.97385	0.414082
80	11	Rockwool	Hormidin 2	Wife (P)	6	1	26	33.8	0.034	2.9625	3.23325	0.323961
8	12	Pro-Mix HP	Control	Wife (P)	4	0	0	0	0	0	0	0
16	12	Pro-Mix HP	Dip ‘N Grow	Wife (P)	4	0	0	0	0	0	0	0
24	12	Pro-Mix HP	Hormex	Wife (P)	4	0	0	0	0	0	0	0
32	12	Pro-Mix HP	Hormidin 1	Wife (P)	4	1	12	52.4	0.064	2.28943	3.74206	0.4
40	12	Pro-Mix HP	Hormidin 2	Wife (P)	4	1	3	17.4	0.019	1.44225	2.59129	0.26684
8	1	Proline	Control	Wife (P)	1	0	0	0	0	0	0	0
16	1	Proline	Dip ‘N Grow	Wife (P)	1	0	0	0	0	0	0	0
24	1	Proline	Hormex	Wife (P)	1	1	9	16.4	0.045	2.08008	2.54067	0.355689
32	1	Proline	Hormidin 1	Wife (P)	1	1	1	2.1	0.009	1	1.28058	0.208008
40	1	Proline	Hormidin 2	Wife (P)	1	1	17	11.4	0.025	2.57128	2.25062	0.292402
48	2	Berger	Control	Wife (P)	1	0	0	0	0	0	0	0
56	2	Berger	Dip ‘N Grow	Wife (P)	1	0	0	0	0	0	0	0
64	2	Berger	Hormex	Wife (P)	1	1	9	27.3	0.039	2.08008	3.01107	0.339121
72	2	Berger	Hormidin 1	Wife (P)	1	0	0	0	0	0	0	0
80	2	Berger	Hormidin 2	Wife (P)	1	1	21	65.4	0.087	2.75892	4.02896	0.443105
8	3	Proline	Control	Wife (P)	2	0	0	0	0	0	0	0
16	3	Proline	Dip ‘N Grow	Wife (P)	2	1	2	0.4	0.008	1.25992	0.736806	0.2
24	3	Proline	Hormex	Wife (P)	2	0	0	0	0	0	0	0
32	3	Proline	Hormidin 1	Wife (P)	2	0	0	0	0	0	0	0
40	3	Proline	Hormidin 2	Wife (P)	2	0	0	0	0	0	0	0
48	4	Berger	Control	Wife (P)	2	0	0	0	0	0	0	0
56	4	Berger	Dip ‘N Grow	Wife (P)	2	0	0	0	0	0	0	0
64	4	Berger	Hormex	Wife (P)	2	0	0	0	0	0	0	0
72	4	Berger	Hormidin 1	Wife (P)	2	1	13	16.2	0.054	2.35133	2.5303	0.377976
80	4	Berger	Hormidin 2	Wife (P)	2	0	0	0	0	0	0	0
8	5	Proline	Control	Wife (P)	3	0	0	0	0	0	0	0
16	5	Proline	Dip ‘N Grow	Wife (P)	3	0	0	0	0	0	0	0
24	5	Proline	Hormex	Wife (P)	3	0	0	0	0	0	0	0
32	5	Proline	Hormidin 1	Wife (P)	3	0	0	0	0	0	0	0
40	5	Proline	Hormidin 2	Wife (P)	3	0	0	0	0	0	0	0
48	6	Berger	Control	Wife (P)	3	0	0	0	0	0	0	0
56	6	Berger	Dip ‘N Grow	Wife (P)	3	0	0	0	0	0	0	0
64	6	Berger	Hormex	Wife (P)	3	0	0	0	0	0	0	0
72	6	Berger	Hormidin 1	Wife (P)	3	1	12	34.5	0.057	2.28943	3.25542	0.38485
80	6	Berger	Hormidin 2	Wife (P)	3	0	0	0	0	0	0	0
8	7	Proline	Control	Wife (P)	4	0	0	0	0	0	0	0
16	7	Proline	Dip ‘N Grow	Wife (P)	4	0	0	0	0	0	0	0
24	7	Proline	Hormex	Wife (P)	4	0	0	0	0	0	0	0
32	7	Proline	Hormidin 1	Wife (P)	4	0	0	0	0	0	0	0
40	7	Proline	Hormidin 2	Wife (P)	4	0	0	0	0	0	0	0
48	8	Berger	Control	Wife (P)	4	0	0	0	0	0	0	0
56	8	Berger	Dip ‘N Grow	Wife (P)	4	1	12	8.4	0.037	2.28943	2.03279	0.333222
64	8	Berger	Hormex	Wife (P)	4	0	0	0	0	0	0	0
72	8	Berger	Hormidin 1	Wife (P)	4	1	3	2.1	0.014	1.44225	1.28058	0.241014
80	8	Berger	Hormidin 2	Wife (P)	4	0	0	0	0	0	0	0
8	9	Proline	Control	Wife (P)	5	0	0	0	0	0	0	0
16	9	Proline	Dip ‘N Grow	Wife (P)	5	0	0	0	0	0	0	0
24	9	Proline	Hormex	Wife (P)	5	0	0	0	0	0	0	0
32	9	Proline	Hormidin 1	Wife (P)	5	0	0	0	0	0	0	0
40	9	Proline	Hormidin 2	Wife (P)	5	0	0	0	0	0	0	0
48	10	Berger	Control	Wife (P)	5	0	0	0	0	0	0	0
56	10	Berger	Dip ‘N Grow	Wife (P)	5	1	12	18.4	0.026	2.28943	2.64001	0.29625
64	10	Berger	Hormex	Wife (P)	5	0	0	0	0	0	0	0
72	10	Berger	Hormidin 1	Wife (P)	5	0	0	0	0	0	0	0
80	10	Berger	Hormidin 2	Wife (P)	5	1	5	7.4	0.028	1.70998	1.9487	0.303659
8	11	Proline	Control	Wife (P)	6	0	0	0	0	0	0	0
16	11	Proline	Dip ‘N Grow	Wife (P)	6	0	0	0	0	0	0	0
24	11	Proline	Hormex	Wife (P)	6	0	0	0	0	0	0	0
32	11	Proline	Hormidin 1	Wife (P)	6	0	0	0	0	0	0	0
40	11	Proline	Hormidin 2	Wife (P)	6	0	0	0	0	0	0	0
48	12	Berger	Control	Wife (P)	6	0	0	0	0	0	0	0
56	12	Berger	Dip ‘N Grow	Wife (P)	6	0	0	0	0	0	0	0
64	12	Berger	Hormex	Wife (P)	6	0	0	0	0	0	0	0
72	12	Berger	Hormidin 1	Wife (P)	6	0	0	0	0	0	0	0
80	12	Berger	Hormidin 2	Wife (P)	6	0	0	0	0	0	0	0

## Sheet: Sheet 2 Model output
Y	Effect	Level	Least Sq Mean	Lower 95%	Upper 95%
Root #	Substrate	Proline	0.242072	-0.039337	0.523482
Root #	Substrate	Pro-Mix HP	0.840274	0.558864	1.12168
Root #	Substrate	Berger	0.895473	0.614064	1.17688
Root #	Substrate	Rockwool	1.97688	1.69547	2.25829
Root #	Hormone	Control	0.467048	0.250837	0.683259
Root #	Hormone	Hormidin 1	0.928976	0.712765	1.14519
Root #	Hormone	Hormex	1.14867	0.932462	1.36488
Root #	Hormone	Dip ‘N Grow	1.17472	0.958513	1.39094
Root #	Hormone	Hormidin 2	1.22395	1.00774	1.44016
Root #	Substrate*Hormone	Proline,Control	0.0262484	-0.381021	0.433518
Root #	Substrate*Hormone	Proline,Hormidin 1	0.181124	-0.226146	0.588394
Root #	Substrate*Hormone	Proline,Hormex	0.231845	-0.175424	0.639115
Root #	Substrate*Hormone	Proline,Dip ‘N Grow	0.424571	0.017301	0.83184
Root #	Substrate*Hormone	Proline,Hormidin 2	0.346574	-0.060695	0.753844
Root #	Substrate*Hormone	Pro-Mix HP,Control	0.388967	-0.018303	0.796236
Root #	Substrate*Hormone	Pro-Mix HP,Hormidin 1	0.810561	0.403291	1.21783
Root #	Substrate*Hormone	Pro-Mix HP,Hormex	0.989532	0.582262	1.3968
Root #	Substrate*Hormone	Pro-Mix HP,Dip ‘N Grow	0.922062	0.514792	1.32933
Root #	Substrate*Hormone	Pro-Mix HP,Hormidin 2	1.09025	0.682978	1.49752
Root #	Substrate*Hormone	Berger,Control	0.206565	-0.200705	0.613835
Root #	Substrate*Hormone	Berger,Hormidin 1	0.89822	0.49095	1.30549
Root #	Substrate*Hormone	Berger,Hormex	1.07195	0.664677	1.47922
Root #	Substrate*Hormone	Berger,Dip ‘N Grow	0.944342	0.537072	1.35161
Root #	Substrate*Hormone	Berger,Hormidin 2	1.35629	0.949024	1.76356
Root #	Substrate*Hormone	Rockwool,Control	1.24641	0.839143	1.65368
Root #	Substrate*Hormone	Rockwool,Hormidin 1	1.826	1.41873	2.23327
Root #	Substrate*Hormone	Rockwool,Hormex	2.30137	1.8941	2.70864
Root #	Substrate*Hormone	Rockwool,Dip ‘N Grow	2.40792	2.00065	2.81519
Root #	Substrate*Hormone	Rockwool,Hormidin 2	2.10269	1.69542	2.50996
Root #	Cultivar	Mother Earth	0.773102	0.561068	0.985136
Root #	Cultivar	Cherry (C)	0.834955	0.622922	1.04699
Root #	Cultivar	ACDC (A)	0.839215	0.627181	1.05125
Root #	Cultivar	Super CBD (B)	0.947017	0.734984	1.15905
Root #	Cultivar	ACDC (M)	1.03509	0.823056	1.24712
Root #	Cultivar	JL Baux (L)	1.0691	0.85707	1.28114
Root #	Cultivar	Wife (P)	1.14174	0.929711	1.35378
Root #	Cultivar	Cherry Wine (N)	1.26917	1.05713	1.4812
Root #	Substrate*Cultivar	Proline,Mother Earth	0.223132	-0.174873	0.621136
Root #	Substrate*Cultivar	Proline,Cherry (C)	0.275959	-0.122046	0.673963
Root #	Substrate*Cultivar	Proline,ACDC (A)	0.147714	-0.250291	0.545718
Root #	Substrate*Cultivar	Proline,Super CBD (B)	0.282341	-0.115664	0.680346
Root #	Substrate*Cultivar	Proline,ACDC (M)	0.316601	-0.081403	0.714606
Root #	Substrate*Cultivar	Proline,JL Baux (L)	0.114742	-0.283263	0.512746
Root #	Substrate*Cultivar	Proline,Wife (P)	0.230376	-0.167628	0.628381
Root #	Substrate*Cultivar	Proline,Cherry Wine (N)	0.345715	-0.05229	0.743719
Root #	Substrate*Cultivar	Pro-Mix HP,Mother Earth	0.603486	0.205481	1.00149
Root #	Substrate*Cultivar	Pro-Mix HP,Cherry (C)	0.951818	0.553813	1.34982
Root #	Substrate*Cultivar	Pro-Mix HP,ACDC (A)	0.538957	0.140953	0.936962
Root #	Substrate*Cultivar	Pro-Mix HP,Super CBD (B)	0.840969	0.442965	1.23897
Root #	Substrate*Cultivar	Pro-Mix HP,ACDC (M)	1.21755	0.819544	1.61555
Root #	Substrate*Cultivar	Pro-Mix HP,JL Baux (L)	1.1217	0.723691	1.5197
Root #	Substrate*Cultivar	Pro-Mix HP,Wife (P)	0.7561	0.358095	1.1541
Root #	Substrate*Cultivar	Pro-Mix HP,Cherry Wine (N)	0.691617	0.293612	1.08962
Root #	Substrate*Cultivar	Berger,Mother Earth	0.228745	-0.16926	0.626749
Root #	Substrate*Cultivar	Berger,Cherry (C)	0.913021	0.515017	1.31103
Root #	Substrate*Cultivar	Berger,ACDC (A)	0.866975	0.468971	1.26498
Root #	Substrate*Cultivar	Berger,Super CBD (B)	1.90074	1.50273	2.29874
Root #	Substrate*Cultivar	Berger,ACDC (M)	0.908262	0.510257	1.30627
Root #	Substrate*Cultivar	Berger,JL Baux (L)	0.602686	0.204682	1.00069
Root #	Substrate*Cultivar	Berger,Wife (P)	0.573695	0.175691	0.9717
Root #	Substrate*Cultivar	Berger,Cherry Wine (N)	1.16966	0.771657	1.56767
Root #	Substrate*Cultivar	Rockwool,Mother Earth	2.03705	1.63904	2.43505
Root #	Substrate*Cultivar	Rockwool,Cherry (C)	1.19902	0.80102	1.59703
Root #	Substrate*Cultivar	Rockwool,ACDC (A)	1.80321	1.40521	2.20122
Root #	Substrate*Cultivar	Rockwool,Super CBD (B)	0.764019	0.366014	1.16202
Root #	Substrate*Cultivar	Rockwool,ACDC (M)	1.69795	1.29994	2.09595
Root #	Substrate*Cultivar	Rockwool,JL Baux (L)	2.43729	2.03929	2.83529
Root #	Substrate*Cultivar	Rockwool,Wife (P)	3.00681	2.6088	3.40481
Root #	Substrate*Cultivar	Rockwool,Cherry Wine (N)	2.86967	2.47167	3.26768
Root #	Hormone*Cultivar	Control,Mother Earth	0.347373	-0.04089	0.735637
Root #	Hormone*Cultivar	Control,Cherry (C)	0.212802	-0.175462	0.601065
Root #	Hormone*Cultivar	Control,ACDC (A)	0.389899	0.001635	0.778162
Root #	Hormone*Cultivar	Control,Super CBD (B)	0.263969	-0.124295	0.652232
Root #	Hormone*Cultivar	Control,ACDC (M)	0.772291	0.384028	1.16055
Root #	Hormone*Cultivar	Control,JL Baux (L)	0.558608	0.170345	0.946872
Root #	Hormone*Cultivar	Control,Wife (P)	0.571254	0.182991	0.959518
Root #	Hormone*Cultivar	Control,Cherry Wine (N)	0.62019	0.231926	1.00845
Root #	Hormone*Cultivar	Hormidin 1,Mother Earth	0.687861	0.299598	1.07612
Root #	Hormone*Cultivar	Hormidin 1,Cherry (C)	0.313224	-0.075039	0.701488
Root #	Hormone*Cultivar	Hormidin 1,ACDC (A)	0.973482	0.585218	1.36175
Root #	Hormone*Cultivar	Hormidin 1,Super CBD (B)	0.574873	0.186609	0.963136
Root #	Hormone*Cultivar	Hormidin 1,ACDC (M)	1.10284	0.714578	1.49111
Root #	Hormone*Cultivar	Hormidin 1,JL Baux (L)	1.09703	0.708768	1.4853
Root #	Hormone*Cultivar	Hormidin 1,Wife (P)	1.27253	0.88427	1.6608
Root #	Hormone*Cultivar	Hormidin 1,Cherry Wine (N)	1.40996	1.0217	1.79822
Root #	Hormone*Cultivar	Hormex,Mother Earth	1.03385	0.645589	1.42212
Root #	Hormone*Cultivar	Hormex,Cherry (C)	1.49144	1.10318	1.8797
Root #	Hormone*Cultivar	Hormex,ACDC (A)	0.826257	0.437993	1.21452
Root #	Hormone*Cultivar	Hormex,Super CBD (B)	0.916286	0.528023	1.30455
Root #	Hormone*Cultivar	Hormex,ACDC (M)	0.982867	0.594603	1.37113
Root #	Hormone*Cultivar	Hormex,JL Baux (L)	1.3739	0.985641	1.76217
Root #	Hormone*Cultivar	Hormex,Wife (P)	1.30508	0.916813	1.69334
Root #	Hormone*Cultivar	Hormex,Cherry Wine (N)	1.2597	0.871434	1.64796
Root #	Hormone*Cultivar	Dip ‘N Grow,Mother Earth	0.766783	0.37852	1.15505
Root #	Hormone*Cultivar	Dip ‘N Grow,Cherry (C)	1.24625	0.857988	1.63451
Root #	Hormone*Cultivar	Dip ‘N Grow,ACDC (A)	1.03483	0.646571	1.4231
Root #	Hormone*Cultivar	Dip ‘N Grow,Super CBD (B)	1.49895	1.11068	1.88721
Root #	Hormone*Cultivar	Dip ‘N Grow,ACDC (M)	1.18307	0.79481	1.57134
Root #	Hormone*Cultivar	Dip ‘N Grow,JL Baux (L)	1.04506	0.656799	1.43333
Root #	Hormone*Cultivar	Dip ‘N Grow,Wife (P)	1.21453	0.826271	1.6028
Root #	Hormone*Cultivar	Dip ‘N Grow,Cherry Wine (N)	1.40831	1.02004	1.79657
Root #	Hormone*Cultivar	Hormidin 2,Mother Earth	1.02964	0.641376	1.4179
Root #	Hormone*Cultivar	Hormidin 2,Cherry (C)	0.911059	0.522796	1.29932
Root #	Hormone*Cultivar	Hormidin 2,ACDC (A)	0.971604	0.58334	1.35987
Root #	Hormone*Cultivar	Hormidin 2,Super CBD (B)	1.48101	1.09275	1.86928
Root #	Hormone*Cultivar	Hormidin 2,ACDC (M)	1.13438	0.746113	1.52264
Root #	Hormone*Cultivar	Hormidin 2,JL Baux (L)	1.27091	0.882646	1.65917
Root #	Hormone*Cultivar	Hormidin 2,Wife (P)	1.34532	0.95706	1.73359
Root #	Hormone*Cultivar	Hormidin 2,Cherry Wine (N)	1.64768	1.25942	2.03594
Root #	Substrate*Hormone*Cultivar	Proline,Control,Mother Earth	0	-0.765748	0.765748
Root #	Substrate*Hormone*Cultivar	Proline,Control,Cherry (C)	0	-0.765748	0.765748
Root #	Substrate*Hormone*Cultivar	Proline,Control,ACDC (A)	0	-0.765748	0.765748
Root #	Substrate*Hormone*Cultivar	Proline,Control,Super CBD (B)	0	-0.765748	0.765748
Root #	Substrate*Hormone*Cultivar	Proline,Control,ACDC (M)	0	-0.765748	0.765748
Root #	Substrate*Hormone*Cultivar	Proline,Control,JL Baux (L)	0	-0.765748	0.765748
Root #	Substrate*Hormone*Cultivar	Proline,Control,Wife (P)	0	-0.765748	0.765748
Root #	Substrate*Hormone*Cultivar	Proline,Control,Cherry Wine (N)	0.209987	-0.555761	0.975735
Root #	Substrate*Hormone*Cultivar	Proline,Hormidin 1,Mother Earth	0.684425	-0.081323	1.45017
Root #	Substrate*Hormone*Cultivar	Proline,Hormidin 1,Cherry (C)	0	-0.765748	0.765748
Root #	Substrate*Hormone*Cultivar	Proline,Hormidin 1,ACDC (A)	0	-0.765748	0.765748
Root #	Substrate*Hormone*Cultivar	Proline,Hormidin 1,Super CBD (B)	0.166667	-0.599081	0.932414
Root #	Substrate*Hormone*Cultivar	Proline,Hormidin 1,ACDC (M)	0.264567	-0.501181	1.03031
Root #	Substrate*Hormone*Cultivar	Proline,Hormidin 1,JL Baux (L)	0.166667	-0.599081	0.932414
Root #	Substrate*Hormone*Cultivar	Proline,Hormidin 1,Wife (P)	0.166667	-0.599081	0.932414
Root #	Substrate*Hormone*Cultivar	Proline,Hormidin 1,Cherry Wine (N)	0	-0.765748	0.765748
Root #	Substrate*Hormone*Cultivar	Proline,Hormex,Mother Earth	0.264567	-0.501181	1.03031
Root #	Substrate*Hormone*Cultivar	Proline,Hormex,Cherry (C)	0.836474	0.070726	1.60222
Root #	Substrate*Hormone*Cultivar	Proline,Hormex,ACDC (A)	0	-0.765748	0.765748
Root #	Substrate*Hormone*Cultivar	Proline,Hormex,Super CBD (B)	0.166667	-0.599081	0.932414
Root #	Substrate*Hormone*Cultivar	Proline,Hormex,ACDC (M)	0	-0.765748	0.765748
Root #	Substrate*Hormone*Cultivar	Proline,Hormex,JL Baux (L)	0.240375	-0.525373	1.00612
Root #	Substrate*Hormone*Cultivar	Proline,Hormex,Wife (P)	0.346681	-0.419067	1.11243
Root #	Substrate*Hormone*Cultivar	Proline,Hormex,Cherry Wine (N)	0	-0.765748	0.765748
Root #	Substrate*Hormone*Cultivar	Proline,Dip ‘N Grow,Mother Earth	0	-0.765748	0.765748
Root #	Substrate*Hormone*Cultivar	Proline,Dip ‘N Grow,Cherry (C)	0.54332	-0.222428	1.30907
Root #	Substrate*Hormone*Cultivar	Proline,Dip ‘N Grow,ACDC (A)	0.73857	-0.027178	1.50432
Root #	Substrate*Hormone*Cultivar	Proline,Dip ‘N Grow,Super CBD (B)	0.603818	-0.16193	1.36957
Root #	Substrate*Hormone*Cultivar	Proline,Dip ‘N Grow,ACDC (M)	0.452403	-0.313345	1.21815
Root #	Substrate*Hormone*Cultivar	Proline,Dip ‘N Grow,JL Baux (L)	0	-0.765748	0.765748
Root #	Substrate*Hormone*Cultivar	Proline,Dip ‘N Grow,Wife (P)	0.209987	-0.555761	0.975735
Root #	Substrate*Hormone*Cultivar	Proline,Dip ‘N Grow,Cherry Wine (N)	0.848467	0.082719	1.61421
Root #	Substrate*Hormone*Cultivar	Proline,Hormidin 2,Mother Earth	0.166667	-0.599081	0.932414
Root #	Substrate*Hormone*Cultivar	Proline,Hormidin 2,Cherry (C)	0	-0.765748	0.765748
Root #	Substrate*Hormone*Cultivar	Proline,Hormidin 2,ACDC (A)	0	-0.765748	0.765748
Root #	Substrate*Hormone*Cultivar	Proline,Hormidin 2,Super CBD (B)	0.474554	-0.291194	1.2403
Root #	Substrate*Hormone*Cultivar	Proline,Hormidin 2,ACDC (M)	0.866038	0.10029	1.63179
Root #	Substrate*Hormone*Cultivar	Proline,Hormidin 2,JL Baux (L)	0.166667	-0.599081	0.932414
Root #	Substrate*Hormone*Cultivar	Proline,Hormidin 2,Wife (P)	0.428547	-0.337201	1.19429
Root #	Substrate*Hormone*Cultivar	Proline,Hormidin 2,Cherry Wine (N)	0.670121	-0.095627	1.43587
Root #	Substrate*Hormone*Cultivar	Pro-Mix HP,Control,Mother Earth	0.209987	-0.555761	0.975735
Root #	Substrate*Hormone*Cultivar	Pro-Mix HP,Control,Cherry (C)	0.264567	-0.501181	1.03031
Root #	Substrate*Hormone*Cultivar	Pro-Mix HP,Control,ACDC (A)	0.209987	-0.555761	0.975735
Root #	Substrate*Hormone*Cultivar	Pro-Mix HP,Control,Super CBD (B)	0	-0.765748	0.765748
Root #	Substrate*Hormone*Cultivar	Pro-Mix HP,Control,ACDC (M)	0.881571	0.115824	1.64732
Root #	Substrate*Hormone*Cultivar	Pro-Mix HP,Control,JL Baux (L)	0.346681	-0.419067	1.11243
Root #	Substrate*Hormone*Cultivar	Pro-Mix HP,Control,Wife (P)	0.459821	-0.305927	1.22557
Root #	Substrate*Hormone*Cultivar	Pro-Mix HP,Control,Cherry Wine (N)	0.73912	-0.026627	1.50487
Root #	Substrate*Hormone*Cultivar	Pro-Mix HP,Hormidin 1,Mother Earth	0.695475	-0.070272	1.46122
Root #	Substrate*Hormone*Cultivar	Pro-Mix HP,Hormidin 1,Cherry (C)	0.166667	-0.599081	0.932414
Root #	Substrate*Hormone*Cultivar	Pro-Mix HP,Hormidin 1,ACDC (A)	0.284996	-0.480752	1.05074
Root #	Substrate*Hormone*Cultivar	Pro-Mix HP,Hormidin 1,Super CBD (B)	0.474554	-0.291194	1.2403
Root #	Substrate*Hormone*Cultivar	Pro-Mix HP,Hormidin 1,ACDC (M)	1.90322	1.13747	2.66897
Root #	Substrate*Hormone*Cultivar	Pro-Mix HP,Hormidin 1,JL Baux (L)	1.15302	0.387272	1.91877
Root #	Substrate*Hormone*Cultivar	Pro-Mix HP,Hormidin 1,Wife (P)	0.714905	-0.050843	1.48065
Root #	Substrate*Hormone*Cultivar	Pro-Mix HP,Hormidin 1,Cherry Wine (N)	1.09165	0.325902	1.8574
Root #	Substrate*Hormone*Cultivar	Pro-Mix HP,Hormex,Mother Earth	1.04455	0.278798	1.81029
Root #	Substrate*Hormone*Cultivar	Pro-Mix HP,Hormex,Cherry (C)	1.28143	0.51568	2.04718
Root #	Substrate*Hormone*Cultivar	Pro-Mix HP,Hormex,ACDC (A)	0.601876	-0.163872	1.36762
Root #	Substrate*Hormone*Cultivar	Pro-Mix HP,Hormex,Super CBD (B)	1.08065	0.314902	1.8464
Root #	Substrate*Hormone*Cultivar	Pro-Mix HP,Hormex,ACDC (M)	1.28583	0.520081	2.05158
Root #	Substrate*Hormone*Cultivar	Pro-Mix HP,Hormex,JL Baux (L)	1.26457	0.498819	2.03031
Root #	Substrate*Hormone*Cultivar	Pro-Mix HP,Hormex,Wife (P)	0.975789	0.210041	1.74154
Root #	Substrate*Hormone*Cultivar	Pro-Mix HP,Hormex,Cherry Wine (N)	0.381571	-0.384176	1.14732
Root #	Substrate*Hormone*Cultivar	Pro-Mix HP,Dip ‘N Grow,Mother Earth	0.5	-0.265748	1.26575
Root #	Substrate*Hormone*Cultivar	Pro-Mix HP,Dip ‘N Grow,Cherry (C)	1.73235	0.966597	2.49809
Root #	Substrate*Hormone*Cultivar	Pro-Mix HP,Dip ‘N Grow,ACDC (A)	0.936279	0.170532	1.70203
Root #	Substrate*Hormone*Cultivar	Pro-Mix HP,Dip ‘N Grow,Super CBD (B)	1.2416	0.475852	2.00735
Root #	Substrate*Hormone*Cultivar	Pro-Mix HP,Dip ‘N Grow,ACDC (M)	1.16434	0.398595	1.93009
Root #	Substrate*Hormone*Cultivar	Pro-Mix HP,Dip ‘N Grow,JL Baux (L)	0.783778	0.01803	1.54953
Root #	Substrate*Hormone*Cultivar	Pro-Mix HP,Dip ‘N Grow,Wife (P)	0.512053	-0.253695	1.2778
Root #	Substrate*Hormone*Cultivar	Pro-Mix HP,Dip ‘N Grow,Cherry Wine (N)	0.506098	-0.25965	1.27185
Root #	Substrate*Hormone*Cultivar	Pro-Mix HP,Hormidin 2,Mother Earth	0.56742	-0.198327	1.33317
Root #	Substrate*Hormone*Cultivar	Pro-Mix HP,Hormidin 2,Cherry (C)	1.31408	0.548335	2.07983
Root #	Substrate*Hormone*Cultivar	Pro-Mix HP,Hormidin 2,ACDC (A)	0.66165	-0.104098	1.4274
Root #	Substrate*Hormone*Cultivar	Pro-Mix HP,Hormidin 2,Super CBD (B)	1.40804	0.642295	2.17379
Root #	Substrate*Hormone*Cultivar	Pro-Mix HP,Hormidin 2,ACDC (M)	0.852779	0.087031	1.61853
Root #	Substrate*Hormone*Cultivar	Pro-Mix HP,Hormidin 2,JL Baux (L)	2.06043	1.29469	2.82618
Root #	Substrate*Hormone*Cultivar	Pro-Mix HP,Hormidin 2,Wife (P)	1.11793	0.352184	1.88368
Root #	Substrate*Hormone*Cultivar	Pro-Mix HP,Hormidin 2,Cherry Wine (N)	0.739644	-0.026104	1.50539
Root #	Substrate*Hormone*Cultivar	Berger,Control,Mother Earth	0	-0.765748	0.765748
Root #	Substrate*Hormone*Cultivar	Berger,Control,Cherry (C)	0	-0.765748	0.765748
Root #	Substrate*Hormone*Cultivar	Berger,Control,ACDC (A)	0	-0.765748	0.765748
Root #	Substrate*Hormone*Cultivar	Berger,Control,Super CBD (B)	0.648833	-0.116915	1.41458
Root #	Substrate*Hormone*Cultivar	Berger,Control,ACDC (M)	0.793701	0.027953	1.55945
Root #	Substrate*Hormone*Cultivar	Berger,Control,JL Baux (L)	0	-0.765748	0.765748
Root #	Substrate*Hormone*Cultivar	Berger,Control,Wife (P)	0	-0.765748	0.765748
Root #	Substrate*Hormone*Cultivar	Berger,Control,Cherry Wine (N)	0.209987	-0.555761	0.975735
Root #	Substrate*Hormone*Cultivar	Berger,Hormidin 1,Mother Earth	0.209987	-0.555761	0.975735
Root #	Substrate*Hormone*Cultivar	Berger,Hormidin 1,Cherry (C)	0.419974	-0.345774	1.18572
Root #	Substrate*Hormone*Cultivar	Berger,Hormidin 1,ACDC (A)	1.52209	0.756347	2.28784
Root #	Substrate*Hormone*Cultivar	Berger,Hormidin 1,Super CBD (B)	1.44828	0.682536	2.21403
Root #	Substrate*Hormone*Cultivar	Berger,Hormidin 1,ACDC (M)	0.391889	-0.373859	1.15764
Root #	Substrate*Hormone*Cultivar	Berger,Hormidin 1,JL Baux (L)	0.666257	-0.099491	1.432
Root #	Substrate*Hormone*Cultivar	Berger,Hormidin 1,Wife (P)	1.01384	0.248088	1.77958
Root #	Substrate*Hormone*Cultivar	Berger,Hormidin 1,Cherry Wine (N)	1.51344	0.747689	2.27918
Root #	Substrate*Hormone*Cultivar	Berger,Hormex,Mother Earth	0.240375	-0.525373	1.00612
Root #	Substrate*Hormone*Cultivar	Berger,Hormex,Cherry (C)	2.03307	1.26732	2.79882
Root #	Substrate*Hormone*Cultivar	Berger,Hormex,ACDC (A)	0.81413	0.048382	1.57988
Root #	Substrate*Hormone*Cultivar	Berger,Hormex,Super CBD (B)	1.42353	0.657783	2.18928
Root #	Substrate*Hormone*Cultivar	Berger,Hormex,ACDC (M)	1.23049	0.464743	1.99624
Root #	Substrate*Hormone*Cultivar	Berger,Hormex,JL Baux (L)	0.978357	0.21261	1.74411
Root #	Substrate*Hormone*Cultivar	Berger,Hormex,Wife (P)	0.346681	-0.419067	1.11243
Root #	Substrate*Hormone*Cultivar	Berger,Hormex,Cherry Wine (N)	1.50894	0.743188	2.27468
Root #	Substrate*Hormone*Cultivar	Berger,Dip ‘N Grow,Mother Earth	0	-0.765748	0.765748
Root #	Substrate*Hormone*Cultivar	Berger,Dip ‘N Grow,Cherry (C)	1.07737	0.311624	1.84312
Root #	Substrate*Hormone*Cultivar	Berger,Dip ‘N Grow,ACDC (A)	0.450362	-0.315386	1.21611
Root #	Substrate*Hormone*Cultivar	Berger,Dip ‘N Grow,Super CBD (B)	2.68692	1.92117	3.45267
Root #	Substrate*Hormone*Cultivar	Berger,Dip ‘N Grow,ACDC (M)	1.06907	0.303321	1.83482
Root #	Substrate*Hormone*Cultivar	Berger,Dip ‘N Grow,JL Baux (L)	0.72204	-0.043708	1.48779
Root #	Substrate*Hormone*Cultivar	Berger,Dip ‘N Grow,Wife (P)	0.763143	-0.002605	1.52889
Root #	Substrate*Hormone*Cultivar	Berger,Dip ‘N Grow,Cherry Wine (N)	0.785828	0.020081	1.55158
Root #	Substrate*Hormone*Cultivar	Berger,Hormidin 2,Mother Earth	0.693361	-0.072386	1.45911
Root #	Substrate*Hormone*Cultivar	Berger,Hormidin 2,Cherry (C)	1.03469	0.268943	1.80044
Root #	Substrate*Hormone*Cultivar	Berger,Hormidin 2,ACDC (A)	1.54829	0.782542	2.31404
Root #	Substrate*Hormone*Cultivar	Berger,Hormidin 2,Super CBD (B)	3.29613	2.53039	4.06188
Root #	Substrate*Hormone*Cultivar	Berger,Hormidin 2,ACDC (M)	1.05616	0.290413	1.82191
Root #	Substrate*Hormone*Cultivar	Berger,Hormidin 2,JL Baux (L)	0.646777	-0.118971	1.41252
Root #	Substrate*Hormone*Cultivar	Berger,Hormidin 2,Wife (P)	0.744817	-0.020931	1.51056
Root #	Substrate*Hormone*Cultivar	Berger,Hormidin 2,Cherry Wine (N)	1.83012	1.06438	2.59587
Root #	Substrate*Hormone*Cultivar	Rockwool,Control,Mother Earth	1.17951	0.413759	1.94525
Root #	Substrate*Hormone*Cultivar	Rockwool,Control,Cherry (C)	0.58664	-0.179107	1.35239
Root #	Substrate*Hormone*Cultivar	Rockwool,Control,ACDC (A)	1.34961	0.58386	2.11536
Root #	Substrate*Hormone*Cultivar	Rockwool,Control,Super CBD (B)	0.407042	-0.358706	1.17279
Root #	Substrate*Hormone*Cultivar	Rockwool,Control,ACDC (M)	1.41389	0.648144	2.17964
Root #	Substrate*Hormone*Cultivar	Rockwool,Control,JL Baux (L)	1.88775	1.122	2.6535
Root #	Substrate*Hormone*Cultivar	Rockwool,Control,Wife (P)	1.8252	1.05945	2.59094
Root #	Substrate*Hormone*Cultivar	Rockwool,Control,Cherry Wine (N)	1.32166	0.555916	2.08741
Root #	Substrate*Hormone*Cultivar	Rockwool,Hormidin 1,Mother Earth	1.16156	0.39581	1.92731
Root #	Substrate*Hormone*Cultivar	Rockwool,Hormidin 1,Cherry (C)	0.666257	-0.099491	1.432
Root #	Substrate*Hormone*Cultivar	Rockwool,Hormidin 1,ACDC (A)	2.08684	1.32109	2.85258
Root #	Substrate*Hormone*Cultivar	Rockwool,Hormidin 1,Super CBD (B)	0.209987	-0.555761	0.975735
Root #	Substrate*Hormone*Cultivar	Rockwool,Hormidin 1,ACDC (M)	1.85169	1.08594	2.61744
Root #	Substrate*Hormone*Cultivar	Rockwool,Hormidin 1,JL Baux (L)	2.40218	1.63644	3.16793
Root #	Substrate*Hormone*Cultivar	Rockwool,Hormidin 1,Wife (P)	3.19472	2.42898	3.96047
Root #	Substrate*Hormone*Cultivar	Rockwool,Hormidin 1,Cherry Wine (N)	3.03475	2.269	3.8005
Root #	Substrate*Hormone*Cultivar	Rockwool,Hormex,Mother Earth	2.58592	1.82017	3.35167
Root #	Substrate*Hormone*Cultivar	Rockwool,Hormex,Cherry (C)	1.81479	1.04904	2.58054
Root #	Substrate*Hormone*Cultivar	Rockwool,Hormex,ACDC (A)	1.88902	1.12327	2.65477
Root #	Substrate*Hormone*Cultivar	Rockwool,Hormex,Super CBD (B)	0.994296	0.228549	1.76004
Root #	Substrate*Hormone*Cultivar	Rockwool,Hormex,ACDC (M)	1.41515	0.6494	2.1809
Root #	Substrate*Hormone*Cultivar	Rockwool,Hormex,JL Baux (L)	3.01232	2.24657	3.77806
Root #	Substrate*Hormone*Cultivar	Rockwool,Hormex,Wife (P)	3.55116	2.78541	4.3169
Root #	Substrate*Hormone*Cultivar	Rockwool,Hormex,Cherry Wine (N)	3.14828	2.38254	3.91403
Root #	Substrate*Hormone*Cultivar	Rockwool,Dip ‘N Grow,Mother Earth	2.56713	1.80138	3.33288
Root #	Substrate*Hormone*Cultivar	Rockwool,Dip ‘N Grow,Cherry (C)	1.63197	0.866222	2.39772
Root #	Substrate*Hormone*Cultivar	Rockwool,Dip ‘N Grow,ACDC (A)	2.01413	1.24838	2.77987
Root #	Substrate*Hormone*Cultivar	Rockwool,Dip ‘N Grow,Super CBD (B)	1.46345	0.697705	2.2292
Root #	Substrate*Hormone*Cultivar	Rockwool,Dip ‘N Grow,ACDC (M)	2.04648	1.28073	2.81223
Root #	Substrate*Hormone*Cultivar	Rockwool,Dip ‘N Grow,JL Baux (L)	2.67443	1.90868	3.44018
Root #	Substrate*Hormone*Cultivar	Rockwool,Dip ‘N Grow,Wife (P)	3.37296	2.60721	4.1387
Root #	Substrate*Hormone*Cultivar	Rockwool,Dip ‘N Grow,Cherry Wine (N)	3.49283	2.72709	4.25858
Root #	Substrate*Hormone*Cultivar	Rockwool,Hormidin 2,Mother Earth	2.69111	1.92536	3.45686
Root #	Substrate*Hormone*Cultivar	Rockwool,Hormidin 2,Cherry (C)	1.29546	0.529715	2.06121
Root #	Substrate*Hormone*Cultivar	Rockwool,Hormidin 2,ACDC (A)	1.67648	0.910728	2.44222
Root #	Substrate*Hormone*Cultivar	Rockwool,Hormidin 2,Super CBD (B)	0.745317	-0.020431	1.51106
Root #	Substrate*Hormone*Cultivar	Rockwool,Hormidin 2,ACDC (M)	1.76253	0.996779	2.52827
Root #	Substrate*Hormone*Cultivar	Rockwool,Hormidin 2,JL Baux (L)	2.20976	1.44401	2.97551
Root #	Substrate*Hormone*Cultivar	Rockwool,Hormidin 2,Wife (P)	3.09	2.32425	3.85575
Root #	Substrate*Hormone*Cultivar	Rockwool,Hormidin 2,Cherry Wine (N)	3.35083	2.58509	4.11658
Root #	Trial	1	0.988674	0.823615	1.15373
Root #	Trial	2	0.988674	0.823615	1.15373
Root #	Trial*Rep	1,1	0.906272	0.511305	1.30124
Root #	Trial*Rep	1,2	0.883948	0.488982	1.27892
Root #	Trial*Rep	1,3	0.957743	0.562777	1.35271
Root #	Trial*Rep	1,4	1.01746	0.622493	1.41243
Root #	Trial*Rep	1,5	1.06899	0.674028	1.46396
Root #	Trial*Rep	1,6	1.09763	0.70266	1.49259
Root #	Trial*Rep	2,1	1.16336	0.76839	1.55832
Root #	Trial*Rep	2,2	0.910036	0.515069	1.305
Root #	Trial*Rep	2,3	0.965512	0.570546	1.36048
Root #	Trial*Rep	2,4	0.975926	0.580959	1.37089
Root #	Trial*Rep	2,5	1.0048	0.609833	1.39977
Root #	Trial*Rep	2,6	0.912414	0.517447	1.30738
Root #	Trial*Substrate*Rep	1,Pro-Mix HP,1	0.596048	0.279027	0.913069
Root #	Trial*Substrate*Rep	1,Pro-Mix HP,2	0.497298	0.180276	0.814319
Root #	Trial*Substrate*Rep	1,Pro-Mix HP,3	0.721203	0.404182	1.03822
Root #	Trial*Substrate*Rep	1,Pro-Mix HP,4	0.900431	0.58341	1.21745
Root #	Trial*Substrate*Rep	1,Pro-Mix HP,5	0.99093	0.673909	1.30795
Root #	Trial*Substrate*Rep	1,Pro-Mix HP,6	1.33573	1.01871	1.65275
Root #	Trial*Substrate*Rep	1,Rockwool,1	1.87848	1.56146	2.1955
Root #	Trial*Substrate*Rep	1,Rockwool,2	1.88441	1.56739	2.20143
Root #	Trial*Substrate*Rep	1,Rockwool,3	1.96734	1.65032	2.28436
Root #	Trial*Substrate*Rep	1,Rockwool,4	2.03641	1.71939	2.35343
Root #	Trial*Substrate*Rep	1,Rockwool,5	2.16019	1.84316	2.47721
Root #	Trial*Substrate*Rep	1,Rockwool,6	1.93443	1.61741	2.25145
Root #	Trial*Substrate*Rep	2,Proline,1	0.69804	0.381018	1.01506
Root #	Trial*Substrate*Rep	2,Proline,2	0.198615	-0.118406	0.515636
Root #	Trial*Substrate*Rep	2,Proline,3	0.21961	-0.097412	0.536631
Root #	Trial*Substrate*Rep	2,Proline,4	0.118448	-0.198574	0.435469
Root #	Trial*Substrate*Rep	2,Proline,5	0.148856	-0.168165	0.465877
Root #	Trial*Substrate*Rep	2,Proline,6	0.0688667	-0.248155	0.385888
Root #	Trial*Substrate*Rep	2,Berger,1	1.16582	0.848798	1.48284
Root #	Trial*Substrate*Rep	2,Berger,2	0.611962	0.29494	0.928983
Root #	Trial*Substrate*Rep	2,Berger,3	0.821632	0.50461	1.13865
Root #	Trial*Substrate*Rep	2,Berger,4	0.966093	0.649071	1.28311
Root #	Trial*Substrate*Rep	2,Berger,5	1.05574	0.738718	1.37276
Root #	Trial*Substrate*Rep	2,Berger,6	0.751596	0.434574	1.06862
Root #	Trial*Substrate*Hormone*Rep	1,Pro-Mix HP,Control,1	0.077098	-0.397763	0.551959
Root #	Trial*Substrate*Hormone*Rep	1,Pro-Mix HP,Control,2	0.156516	-0.318345	0.631376
Root #	Trial*Substrate*Hormone*Rep	1,Pro-Mix HP,Control,3	0.143763	-0.331097	0.618624
Root #	Trial*Substrate*Hormone*Rep	1,Pro-Mix HP,Control,4	0.239231	-0.235629	0.714092
Root #	Trial*Substrate*Hormone*Rep	1,Pro-Mix HP,Control,5	1.12926	0.654396	1.60412
Root #	Trial*Substrate*Hormone*Rep	1,Pro-Mix HP,Control,6	0.587935	0.113074	1.0628
Root #	Trial*Substrate*Hormone*Rep	1,Pro-Mix HP,Hormidin 1,1	0.375266	-0.099594	0.850127
Root #	Trial*Substrate*Hormone*Rep	1,Pro-Mix HP,Hormidin 1,2	0.365899	-0.108961	0.84076
Root #	Trial*Substrate*Hormone*Rep	1,Pro-Mix HP,Hormidin 1,3	0.853332	0.378471	1.32819
Root #	Trial*Substrate*Hormone*Rep	1,Pro-Mix HP,Hormidin 1,4	1.01491	0.540053	1.48977
Root #	Trial*Substrate*Hormone*Rep	1,Pro-Mix HP,Hormidin 1,5	0.877689	0.402828	1.35255
Root #	Trial*Substrate*Hormone*Rep	1,Pro-Mix HP,Hormidin 1,6	1.37626	0.901404	1.85113
Root #	Trial*Substrate*Hormone*Rep	1,Pro-Mix HP,Hormex,1	1.21021	0.735353	1.68507
Root #	Trial*Substrate*Hormone*Rep	1,Pro-Mix HP,Hormex,2	0.444288	-0.030573	0.919149
Root #	Trial*Substrate*Hormone*Rep	1,Pro-Mix HP,Hormex,3	0.849999	0.375139	1.32486
Root #	Trial*Substrate*Hormone*Rep	1,Pro-Mix HP,Hormex,4	0.788612	0.313751	1.26347
Root #	Trial*Substrate*Hormone*Rep	1,Pro-Mix HP,Hormex,5	1.13667	0.661811	1.61153
Root #	Trial*Substrate*Hormone*Rep	1,Pro-Mix HP,Hormex,6	1.50741	1.03255	1.98227
Root #	Trial*Substrate*Hormone*Rep	1,Pro-Mix HP,Dip ‘N Grow,1	0.514154	0.039294	0.989015
Root #	Trial*Substrate*Hormone*Rep	1,Pro-Mix HP,Dip ‘N Grow,2	0.483709	0.008848	0.958569
Root #	Trial*Substrate*Hormone*Rep	1,Pro-Mix HP,Dip ‘N Grow,3	0.827047	0.352186	1.30191
Root #	Trial*Substrate*Hormone*Rep	1,Pro-Mix HP,Dip ‘N Grow,4	1.19998	0.725116	1.67484
Root #	Trial*Substrate*Hormone*Rep	1,Pro-Mix HP,Dip ‘N Grow,5	0.571397	0.096536	1.04626
Root #	Trial*Substrate*Hormone*Rep	1,Pro-Mix HP,Dip ‘N Grow,6	1.93609	1.46123	2.41095
Root #	Trial*Substrate*Hormone*Rep	1,Pro-Mix HP,Hormidin 2,1	0.534896	0.060036	1.00976
Root #	Trial*Substrate*Hormone*Rep	1,Pro-Mix HP,Hormidin 2,2	0.640605	0.165744	1.11547
Root #	Trial*Substrate*Hormone*Rep	1,Pro-Mix HP,Hormidin 2,3	0.78557	0.310709	1.26043
Root #	Trial*Substrate*Hormone*Rep	1,Pro-Mix HP,Hormidin 2,4	1.31149	0.836633	1.78635
Root #	Trial*Substrate*Hormone*Rep	1,Pro-Mix HP,Hormidin 2,5	1.35639	0.881528	1.83125
Root #	Trial*Substrate*Hormone*Rep	1,Pro-Mix HP,Hormidin 2,6	1.91253	1.43767	2.38739
Root #	Trial*Substrate*Hormone*Rep	1,Rockwool,Control,1	1.21073	0.73587	1.68559
Root #	Trial*Substrate*Hormone*Rep	1,Rockwool,Control,2	1.0844	0.609543	1.55926
Root #	Trial*Substrate*Hormone*Rep	1,Rockwool,Control,3	1.08748	0.612616	1.56234
Root #	Trial*Substrate*Hormone*Rep	1,Rockwool,Control,4	1.154	0.679143	1.62886
Root #	Trial*Substrate*Hormone*Rep	1,Rockwool,Control,5	1.63616	1.16129	2.11102
Root #	Trial*Substrate*Hormone*Rep	1,Rockwool,Control,6	1.30571	0.830845	1.78057
Root #	Trial*Substrate*Hormone*Rep	1,Rockwool,Hormidin 1,1	1.62732	1.15246	2.10218
Root #	Trial*Substrate*Hormone*Rep	1,Rockwool,Hormidin 1,2	1.7529	1.27804	2.22776
Root #	Trial*Substrate*Hormone*Rep	1,Rockwool,Hormidin 1,3	1.82842	1.35356	2.30328
Root #	Trial*Substrate*Hormone*Rep	1,Rockwool,Hormidin 1,4	1.89617	1.42131	2.37103
Root #	Trial*Substrate*Hormone*Rep	1,Rockwool,Hormidin 1,5	1.95947	1.48461	2.43433
Root #	Trial*Substrate*Hormone*Rep	1,Rockwool,Hormidin 1,6	1.89171	1.41685	2.36657
Root #	Trial*Substrate*Hormone*Rep	1,Rockwool,Hormex,1	2.11894	1.64408	2.5938
Root #	Trial*Substrate*Hormone*Rep	1,Rockwool,Hormex,2	2.12221	1.64735	2.59707
Root #	Trial*Substrate*Hormone*Rep	1,Rockwool,Hormex,3	2.51427	2.03941	2.98913
Root #	Trial*Substrate*Hormone*Rep	1,Rockwool,Hormex,4	2.41162	1.93676	2.88648
Root #	Trial*Substrate*Hormone*Rep	1,Rockwool,Hormex,5	2.48414	2.00928	2.959
Root #	Trial*Substrate*Hormone*Rep	1,Rockwool,Hormex,6	2.15701	1.68215	2.63187
Root #	Trial*Substrate*Hormone*Rep	1,Rockwool,Dip ‘N Grow,1	2.37677	1.90191	2.85163
Root #	Trial*Substrate*Hormone*Rep	1,Rockwool,Dip ‘N Grow,2	2.36144	1.88658	2.8363
Root #	Trial*Substrate*Hormone*Rep	1,Rockwool,Dip ‘N Grow,3	2.38715	1.91229	2.86201
Root #	Trial*Substrate*Hormone*Rep	1,Rockwool,Dip ‘N Grow,4	2.50226	2.0274	2.97712
Root #	Trial*Substrate*Hormone*Rep	1,Rockwool,Dip ‘N Grow,5	2.51666	2.0418	2.99152
Root #	Trial*Substrate*Hormone*Rep	1,Rockwool,Dip ‘N Grow,6	2.30325	1.82839	2.77811
Root #	Trial*Substrate*Hormone*Rep	1,Rockwool,Hormidin 2,1	2.0321	1.55724	2.50696
Root #	Trial*Substrate*Hormone*Rep	1,Rockwool,Hormidin 2,2	2.12147	1.64661	2.59633
Root #	Trial*Substrate*Hormone*Rep	1,Rockwool,Hormidin 2,3	2.0549	1.58004	2.52976
Root #	Trial*Substrate*Hormone*Rep	1,Rockwool,Hormidin 2,4	2.26903	1.79417	2.74389
Root #	Trial*Substrate*Hormone*Rep	1,Rockwool,Hormidin 2,5	2.37545	1.90059	2.85031
Root #	Trial*Substrate*Hormone*Rep	1,Rockwool,Hormidin 2,6	1.76317	1.28831	2.23804
Root #	Trial*Substrate*Hormone*Rep	2,Proline,Control,1	0.330459	-0.144401	0.80532
Root #	Trial*Substrate*Hormone*Rep	2,Proline,Control,2	-0.0091667	-0.484027	0.465694
Root #	Trial*Substrate*Hormone*Rep	2,Proline,Control,3	0.0020163	-0.472844	0.476877
Root #	Trial*Substrate*Hormone*Rep	2,Proline,Control,4	-0.0518687	-0.526729	0.422992
Root #	Trial*Substrate*Hormone*Rep	2,Proline,Control,5	-0.0356714	-0.510532	0.439189
Root #	Trial*Substrate*Hormone*Rep	2,Proline,Control,6	-0.0782787	-0.553139	0.396582
Root #	Trial*Substrate*Hormone*Rep	2,Proline,Hormidin 1,1	0.620757	0.145897	1.09562
Root #	Trial*Substrate*Hormone*Rep	2,Proline,Hormidin 1,2	0.0733297	-0.401531	0.54819
Root #	Trial*Substrate*Hormone*Rep	2,Proline,Hormidin 1,3	0.218255	-0.256606	0.693115
Root #	Trial*Substrate*Hormone*Rep	2,Proline,Hormidin 1,4	0.0306278	-0.444233	0.505488
Root #	Trial*Substrate*Hormone*Rep	2,Proline,Hormidin 1,5	0.139556	-0.335304	0.614417
Root #	Trial*Substrate*Hormone*Rep	2,Proline,Hormidin 1,6	0.0042177	-0.470643	0.479078
Root #	Trial*Substrate*Hormone*Rep	2,Proline,Hormex,1	0.884454	0.409594	1.35931
Root #	Trial*Substrate*Hormone*Rep	2,Proline,Hormex,2	0.158764	-0.316096	0.633625
Root #	Trial*Substrate*Hormone*Rep	2,Proline,Hormex,3	0.185131	-0.289729	0.659992
Root #	Trial*Substrate*Hormone*Rep	2,Proline,Hormex,4	0.0576452	-0.417215	0.532506
Root #	Trial*Substrate*Hormone*Rep	2,Proline,Hormex,5	0.0738424	-0.401018	0.548703
Root #	Trial*Substrate*Hormone*Rep	2,Proline,Hormex,6	0.0312351	-0.443626	0.506096
Root #	Trial*Substrate*Hormone*Rep	2,Proline,Dip ‘N Grow,1	1.03963	0.564768	1.51449
Root #	Trial*Substrate*Hormone*Rep	2,Proline,Dip ‘N Grow,2	0.608667	0.133807	1.08353
Root #	Trial*Substrate*Hormone*Rep	2,Proline,Dip ‘N Grow,3	0.3357	-0.13916	0.810561
Root #	Trial*Substrate*Hormone*Rep	2,Proline,Dip ‘N Grow,4	0.253034	-0.221827	0.727895
Root #	Trial*Substrate*Hormone*Rep	2,Proline,Dip ‘N Grow,5	0.1765	-0.298361	0.651361
Root #	Trial*Substrate*Hormone*Rep	2,Proline,Dip ‘N Grow,6	0.133893	-0.340968	0.608753
Root #	Trial*Substrate*Hormone*Rep	2,Proline,Hormidin 2,1	1.0818	0.606944	1.55667
Root #	Trial*Substrate*Hormone*Rep	2,Proline,Hormidin 2,2	0.219876	-0.254985	0.694737
Root #	Trial*Substrate*Hormone*Rep	2,Proline,Hormidin 2,3	0.358105	-0.116756	0.832966
Root #	Trial*Substrate*Hormone*Rep	2,Proline,Hormidin 2,4	0.118757	-0.356104	0.593618
Root #	Trial*Substrate*Hormone*Rep	2,Proline,Hormidin 2,5	0.208555	-0.266306	0.683416
Root #	Trial*Substrate*Hormone*Rep	2,Proline,Hormidin 2,6	0.0923468	-0.382514	0.567207
Root #	Trial*Substrate*Hormone*Rep	2,Berger,Control,1	0.254032	-0.220828	0.728893
Root #	Trial*Substrate*Hormone*Rep	2,Berger,Control,2	-0.0409866	-0.515847	0.433874
Root #	Trial*Substrate*Hormone*Rep	2,Berger,Control,3	0.0706968	-0.404164	0.545557
Root #	Trial*Substrate*Hormone*Rep	2,Berger,Control,4	0.467795	-0.007066	0.942656
Root #	Trial*Substrate*Hormone*Rep	2,Berger,Control,5	0.454461	-0.0204	0.929322
Root #	Trial*Substrate*Hormone*Rep	2,Berger,Control,6	0.0333913	-0.441469	0.508252
Root #	Trial*Substrate*Hormone*Rep	2,Berger,Hormidin 1,1	1.07491	0.600049	1.54977
Root #	Trial*Substrate*Hormone*Rep	2,Berger,Hormidin 1,2	0.855175	0.380314	1.33004
Root #	Trial*Substrate*Hormone*Rep	2,Berger,Hormidin 1,3	0.77174	0.296879	1.2466
Root #	Trial*Substrate*Hormone*Rep	2,Berger,Hormidin 1,4	1.20421	0.729347	1.67907
Root #	Trial*Substrate*Hormone*Rep	2,Berger,Hormidin 1,5	0.915345	0.440484	1.39021
Root #	Trial*Substrate*Hormone*Rep	2,Berger,Hormidin 1,6	0.56794	0.09308	1.0428
Root #	Trial*Substrate*Hormone*Rep	2,Berger,Hormex,1	1.70393	1.22907	2.17879
Root #	Trial*Substrate*Hormone*Rep	2,Berger,Hormex,2	0.621405	0.146544	1.09627
Root #	Trial*Substrate*Hormone*Rep	2,Berger,Hormex,3	0.841111	0.36625	1.31597
Root #	Trial*Substrate*Hormone*Rep	2,Berger,Hormex,4	0.986688	0.511828	1.46155
Root #	Trial*Substrate*Hormone*Rep	2,Berger,Hormex,5	1.39493	0.920065	1.86979
Root #	Trial*Substrate*Hormone*Rep	2,Berger,Hormex,6	0.883623	0.408762	1.35848
Root #	Trial*Substrate*Hormone*Rep	2,Berger,Dip ‘N Grow,1	1.10469	0.629828	1.57955
Root #	Trial*Substrate*Hormone*Rep	2,Berger,Dip ‘N Grow,2	0.410417	-0.064444	0.885277
Root #	Trial*Substrate*Hormone*Rep	2,Berger,Dip ‘N Grow,3	0.829226	0.354366	1.30409
Root #	Trial*Substrate*Hormone*Rep	2,Berger,Dip ‘N Grow,4	1.14541	0.670549	1.62027
Root #	Trial*Substrate*Hormone*Rep	2,Berger,Dip ‘N Grow,5	1.201	0.726136	1.67586
Root #	Trial*Substrate*Hormone*Rep	2,Berger,Dip ‘N Grow,6	0.975311	0.500451	1.45017
Root #	Trial*Substrate*Hormone*Rep	2,Berger,Hormidin 2,1	1.85033	1.37547	2.32519
Root #	Trial*Substrate*Hormone*Rep	2,Berger,Hormidin 2,2	0.873728	0.398868	1.34859
Root #	Trial*Substrate*Hormone*Rep	2,Berger,Hormidin 2,3	1.51126	1.0364	1.98612
Root #	Trial*Substrate*Hormone*Rep	2,Berger,Hormidin 2,4	1.16474	0.689882	1.6396
Root #	Trial*Substrate*Hormone*Rep	2,Berger,Hormidin 2,5	1.55223	1.07736	2.02709
Root #	Trial*Substrate*Hormone*Rep	2,Berger,Hormidin 2,6	1.18548	0.710615	1.66034
Root (cm)	Substrate	Proline	0.254171	-0.133173	0.641514
Root (cm)	Substrate	Pro-Mix HP	1.17741	0.790068	1.56475
Root (cm)	Substrate	Berger	1.10118	0.713839	1.48853
Root (cm)	Substrate	Rockwool	2.11984	1.7325	2.50719
Root (cm)	Hormone	Control	0.548597	0.239955	0.857239
Root (cm)	Hormone	Hormidin 1	1.0641	0.755462	1.37275
Root (cm)	Hormone	Hormex	1.42422	1.11558	1.73286
Root (cm)	Hormone	Dip ‘N Grow	1.37063	1.06199	1.67927
Root (cm)	Hormone	Hormidin 2	1.40821	1.09957	1.71685
Root (cm)	Substrate*Hormone	Proline,Control	0.0227374	-0.52401	0.569485
Root (cm)	Substrate*Hormone	Proline,Hormidin 1	0.163876	-0.382871	0.710623
Root (cm)	Substrate*Hormone	Proline,Hormex	0.264629	-0.282119	0.811376
Root (cm)	Substrate*Hormone	Proline,Dip ‘N Grow	0.451573	-0.095175	0.99832
Root (cm)	Substrate*Hormone	Proline,Hormidin 2	0.368038	-0.178709	0.914786
Root (cm)	Substrate*Hormone	Pro-Mix HP,Control	0.564813	0.018065	1.11156
Root (cm)	Substrate*Hormone	Pro-Mix HP,Hormidin 1	1.07325	0.526503	1.62
Root (cm)	Substrate*Hormone	Pro-Mix HP,Hormex	1.44903	0.902281	1.99578
Root (cm)	Substrate*Hormone	Pro-Mix HP,Dip ‘N Grow	1.32586	0.779114	1.87261
Root (cm)	Substrate*Hormone	Pro-Mix HP,Hormidin 2	1.4741	0.927353	2.02085
Root (cm)	Substrate*Hormone	Berger,Control	0.222851	-0.323896	0.769598
Root (cm)	Substrate*Hormone	Berger,Hormidin 1	1.12323	0.576486	1.66998
Root (cm)	Substrate*Hormone	Berger,Hormex	1.36542	0.818668	1.91216
Root (cm)	Substrate*Hormone	Berger,Dip ‘N Grow	1.12599	0.579241	1.67274
Root (cm)	Substrate*Hormone	Berger,Hormidin 2	1.66842	1.12167	2.21517
Root (cm)	Substrate*Hormone	Rockwool,Control	1.38399	0.83724	1.93073
Root (cm)	Substrate*Hormone	Rockwool,Hormidin 1	1.89605	1.34931	2.4428
Root (cm)	Substrate*Hormone	Rockwool,Hormex	2.6178	2.07105	3.16455
Root (cm)	Substrate*Hormone	Rockwool,Dip ‘N Grow	2.5791	2.03235	3.12585
Root (cm)	Substrate*Hormone	Rockwool,Hormidin 2	2.12227	1.57553	2.66902
Root (cm)	Cultivar	Mother Earth	0.850654	0.547915	1.15339
Root (cm)	Cultivar	Cherry (C)	0.986477	0.683737	1.28922
Root (cm)	Cultivar	ACDC (A)	0.898145	0.595406	1.20088
Root (cm)	Cultivar	Super CBD (B)	1.16893	0.866195	1.47167
Root (cm)	Cultivar	ACDC (M)	1.24041	0.937667	1.54314
Root (cm)	Cultivar	JL Baux (L)	1.31878	1.01604	1.62152
Root (cm)	Cultivar	Wife (P)	1.37356	1.07082	1.6763
Root (cm)	Cultivar	Cherry Wine (N)	1.46826	1.16552	1.771
Root (cm)	Substrate*Cultivar	Proline,Mother Earth	0.210637	-0.321741	0.743014
Root (cm)	Substrate*Cultivar	Proline,Cherry (C)	0.360463	-0.171914	0.89284
Root (cm)	Substrate*Cultivar	Proline,ACDC (A)	0.158964	-0.373414	0.691341
Root (cm)	Substrate*Cultivar	Proline,Super CBD (B)	0.250908	-0.281469	0.783285
Root (cm)	Substrate*Cultivar	Proline,ACDC (M)	0.380336	-0.152041	0.912714
Root (cm)	Substrate*Cultivar	Proline,JL Baux (L)	0.0957107	-0.436667	0.628088
Root (cm)	Substrate*Cultivar	Proline,Wife (P)	0.226956	-0.305422	0.759333
Root (cm)	Substrate*Cultivar	Proline,Cherry Wine (N)	0.34939	-0.182987	0.881768
Root (cm)	Substrate*Cultivar	Pro-Mix HP,Mother Earth	0.79366	0.261282	1.32604
Root (cm)	Substrate*Cultivar	Pro-Mix HP,Cherry (C)	1.33562	0.803241	1.868
Root (cm)	Substrate*Cultivar	Pro-Mix HP,ACDC (A)	0.70833	0.175953	1.24071
Root (cm)	Substrate*Cultivar	Pro-Mix HP,Super CBD (B)	1.22324	0.690865	1.75562
Root (cm)	Substrate*Cultivar	Pro-Mix HP,ACDC (M)	1.73599	1.20362	2.26837
Root (cm)	Substrate*Cultivar	Pro-Mix HP,JL Baux (L)	1.59632	1.06394	2.1287
Root (cm)	Substrate*Cultivar	Pro-Mix HP,Wife (P)	1.12028	0.587907	1.65266
Root (cm)	Substrate*Cultivar	Pro-Mix HP,Cherry Wine (N)	0.90584	0.373463	1.43822
Root (cm)	Substrate*Cultivar	Berger,Mother Earth	0.234436	-0.297941	0.766813
Root (cm)	Substrate*Cultivar	Berger,Cherry (C)	1.15658	0.624198	1.68895
Root (cm)	Substrate*Cultivar	Berger,ACDC (A)	0.939508	0.40713	1.47188
Root (cm)	Substrate*Cultivar	Berger,Super CBD (B)	2.47674	1.94436	3.00911
Root (cm)	Substrate*Cultivar	Berger,ACDC (M)	1.12505	0.592676	1.65743
Root (cm)	Substrate*Cultivar	Berger,JL Baux (L)	0.746034	0.213657	1.27841
Root (cm)	Substrate*Cultivar	Berger,Wife (P)	0.690927	0.15855	1.2233
Root (cm)	Substrate*Cultivar	Berger,Cherry Wine (N)	1.44019	0.907808	1.97256
Root (cm)	Substrate*Cultivar	Rockwool,Mother Earth	2.16389	1.63151	2.69626
Root (cm)	Substrate*Cultivar	Rockwool,Cherry (C)	1.09325	0.560872	1.62563
Root (cm)	Substrate*Cultivar	Rockwool,ACDC (A)	1.78578	1.2534	2.31816
Root (cm)	Substrate*Cultivar	Rockwool,Super CBD (B)	0.72485	0.192472	1.25723
Root (cm)	Substrate*Cultivar	Rockwool,ACDC (M)	1.72024	1.18786	2.25262
Root (cm)	Substrate*Cultivar	Rockwool,JL Baux (L)	2.83705	2.30467	3.36943
Root (cm)	Substrate*Cultivar	Rockwool,Wife (P)	3.45608	2.9237	3.98845
Root (cm)	Substrate*Cultivar	Rockwool,Cherry Wine (N)	3.17761	2.64524	3.70999
Root (cm)	Hormone*Cultivar	Control,Mother Earth	0.349494	-0.172629	0.871617
Root (cm)	Hormone*Cultivar	Control,Cherry (C)	0.277681	-0.244441	0.799804
Root (cm)	Hormone*Cultivar	Control,ACDC (A)	0.381684	-0.140439	0.903807
Root (cm)	Hormone*Cultivar	Control,Super CBD (B)	0.260622	-0.2615	0.782745
Root (cm)	Hormone*Cultivar	Control,ACDC (M)	0.946704	0.424581	1.46883
Root (cm)	Hormone*Cultivar	Control,JL Baux (L)	0.685803	0.16368	1.20793
Root (cm)	Hormone*Cultivar	Control,Wife (P)	0.759833	0.23771	1.28196
Root (cm)	Hormone*Cultivar	Control,Cherry Wine (N)	0.726955	0.204832	1.24908
Root (cm)	Hormone*Cultivar	Hormidin 1,Mother Earth	0.694016	0.171893	1.21614
Root (cm)	Hormone*Cultivar	Hormidin 1,Cherry (C)	0.301854	-0.220268	0.823977
Root (cm)	Hormone*Cultivar	Hormidin 1,ACDC (A)	1.00574	0.48362	1.52787
Root (cm)	Hormone*Cultivar	Hormidin 1,Super CBD (B)	0.739207	0.217084	1.26133
Root (cm)	Hormone*Cultivar	Hormidin 1,ACDC (M)	1.38207	0.859947	1.90419
Root (cm)	Hormone*Cultivar	Hormidin 1,JL Baux (L)	1.24533	0.723204	1.76745
Root (cm)	Hormone*Cultivar	Hormidin 1,Wife (P)	1.45135	0.929227	1.97347
Root (cm)	Hormone*Cultivar	Hormidin 1,Cherry Wine (N)	1.69326	1.17114	2.21538
Root (cm)	Hormone*Cultivar	Hormex,Mother Earth	1.15885	0.636725	1.68097
Root (cm)	Hormone*Cultivar	Hormex,Cherry (C)	1.86656	1.34444	2.38868
Root (cm)	Hormone*Cultivar	Hormex,ACDC (A)	0.986625	0.464502	1.50875
Root (cm)	Hormone*Cultivar	Hormex,Super CBD (B)	1.16299	0.640872	1.68512
Root (cm)	Hormone*Cultivar	Hormex,ACDC (M)	1.23275	0.710628	1.75487
Root (cm)	Hormone*Cultivar	Hormex,JL Baux (L)	1.77303	1.25091	2.29516
Root (cm)	Hormone*Cultivar	Hormex,Wife (P)	1.61408	1.09196	2.1362
Root (cm)	Hormone*Cultivar	Hormex,Cherry Wine (N)	1.59885	1.07673	2.12098
Root (cm)	Hormone*Cultivar	Dip ‘N Grow,Mother Earth	0.872119	0.349996	1.39424
Root (cm)	Hormone*Cultivar	Dip ‘N Grow,Cherry (C)	1.44248	0.920354	1.9646
Root (cm)	Hormone*Cultivar	Dip ‘N Grow,ACDC (A)	1.06237	0.540251	1.5845
Root (cm)	Hormone*Cultivar	Dip ‘N Grow,Super CBD (B)	1.92782	1.4057	2.44995
Root (cm)	Hormone*Cultivar	Dip ‘N Grow,ACDC (M)	1.38281	0.860684	1.90493
Root (cm)	Hormone*Cultivar	Dip ‘N Grow,JL Baux (L)	1.32744	0.805319	1.84956
Root (cm)	Hormone*Cultivar	Dip ‘N Grow,Wife (P)	1.41818	0.896053	1.9403
Root (cm)	Hormone*Cultivar	Dip ‘N Grow,Cherry Wine (N)	1.53183	1.0097	2.05395
Root (cm)	Hormone*Cultivar	Hormidin 2,Mother Earth	1.1788	0.656674	1.70092
Root (cm)	Hormone*Cultivar	Hormidin 2,Cherry (C)	1.04381	0.521686	1.56593
Root (cm)	Hormone*Cultivar	Hormidin 2,ACDC (A)	1.0543	0.532177	1.57642
Root (cm)	Hormone*Cultivar	Hormidin 2,Super CBD (B)	1.75402	1.2319	2.27615
Root (cm)	Hormone*Cultivar	Hormidin 2,ACDC (M)	1.2577	0.735576	1.77982
Root (cm)	Hormone*Cultivar	Hormidin 2,JL Baux (L)	1.56229	1.04016	2.08441
Root (cm)	Hormone*Cultivar	Hormidin 2,Wife (P)	1.62437	1.10224	2.14649
Root (cm)	Hormone*Cultivar	Hormidin 2,Cherry Wine (N)	1.79039	1.26827	2.31251
Root (cm)	Substrate*Hormone*Cultivar	Proline,Control,Mother Earth	0	-1.0101	1.0101
Root (cm)	Substrate*Hormone*Cultivar	Proline,Control,Cherry (C)	0	-1.0101	1.0101
Root (cm)	Substrate*Hormone*Cultivar	Proline,Control,ACDC (A)	0	-1.0101	1.0101
Root (cm)	Substrate*Hormone*Cultivar	Proline,Control,Super CBD (B)	0	-1.0101	1.0101
Root (cm)	Substrate*Hormone*Cultivar	Proline,Control,ACDC (M)	0	-1.0101	1.0101
Root (cm)	Substrate*Hormone*Cultivar	Proline,Control,JL Baux (L)	0	-1.0101	1.0101
Root (cm)	Substrate*Hormone*Cultivar	Proline,Control,Wife (P)	0	-1.0101	1.0101
Root (cm)	Substrate*Hormone*Cultivar	Proline,Control,Cherry Wine (N)	0.181899	-0.828201	1.192
Root (cm)	Substrate*Hormone*Cultivar	Proline,Hormidin 1,Mother Earth	0.65936	-0.35074	1.66946
Root (cm)	Substrate*Hormone*Cultivar	Proline,Hormidin 1,Cherry (C)	0	-1.0101	1.0101
Root (cm)	Substrate*Hormone*Cultivar	Proline,Hormidin 1,ACDC (A)	0	-1.0101	1.0101
Root (cm)	Substrate*Hormone*Cultivar	Proline,Hormidin 1,Super CBD (B)	0.0974673	-0.912632	1.10757
Root (cm)	Substrate*Hormone*Cultivar	Proline,Hormidin 1,ACDC (M)	0.229178	-0.780922	1.23928
Root (cm)	Substrate*Hormone*Cultivar	Proline,Hormidin 1,JL Baux (L)	0.111572	-0.898528	1.12167
Root (cm)	Substrate*Hormone*Cultivar	Proline,Hormidin 1,Wife (P)	0.21343	-0.79667	1.22353
Root (cm)	Substrate*Hormone*Cultivar	Proline,Hormidin 1,Cherry Wine (N)	0	-1.0101	1.0101
Root (cm)	Substrate*Hormone*Cultivar	Proline,Hormex,Mother Earth	0.271022	-0.739078	1.28112
Root (cm)	Substrate*Hormone*Cultivar	Proline,Hormex,Cherry (C)	1.13894	0.128843	2.14904
Root (cm)	Substrate*Hormone*Cultivar	Proline,Hormex,ACDC (A)	0	-1.0101	1.0101
Root (cm)	Substrate*Hormone*Cultivar	Proline,Hormex,Super CBD (B)	0.111572	-0.898528	1.12167
Root (cm)	Substrate*Hormone*Cultivar	Proline,Hormex,ACDC (M)	0	-1.0101	1.0101
Root (cm)	Substrate*Hormone*Cultivar	Proline,Hormex,JL Baux (L)	0.172047	-0.838053	1.18215
Root (cm)	Substrate*Hormone*Cultivar	Proline,Hormex,Wife (P)	0.423445	-0.586655	1.43354
Root (cm)	Substrate*Hormone*Cultivar	Proline,Hormex,Cherry Wine (N)	0	-1.0101	1.0101
Root (cm)	Substrate*Hormone*Cultivar	Proline,Dip ‘N Grow,Mother Earth	0	-1.0101	1.0101
Root (cm)	Substrate*Hormone*Cultivar	Proline,Dip ‘N Grow,Cherry (C)	0.663372	-0.346728	1.67347
Root (cm)	Substrate*Hormone*Cultivar	Proline,Dip ‘N Grow,ACDC (A)	0.794818	-0.215281	1.80492
Root (cm)	Substrate*Hormone*Cultivar	Proline,Dip ‘N Grow,Super CBD (B)	0.645622	-0.364477	1.65572
Root (cm)	Substrate*Hormone*Cultivar	Proline,Dip ‘N Grow,ACDC (M)	0.552857	-0.457242	1.56296
Root (cm)	Substrate*Hormone*Cultivar	Proline,Dip ‘N Grow,JL Baux (L)	0	-1.0101	1.0101
Root (cm)	Substrate*Hormone*Cultivar	Proline,Dip ‘N Grow,Wife (P)	0.122801	-0.887299	1.1329
Root (cm)	Substrate*Hormone*Cultivar	Proline,Dip ‘N Grow,Cherry Wine (N)	0.833111	-0.176989	1.84321
Root (cm)	Substrate*Hormone*Cultivar	Proline,Hormidin 2,Mother Earth	0.122801	-0.887299	1.1329
Root (cm)	Substrate*Hormone*Cultivar	Proline,Hormidin 2,Cherry (C)	0	-1.0101	1.0101
Root (cm)	Substrate*Hormone*Cultivar	Proline,Hormidin 2,ACDC (A)	0	-1.0101	1.0101
Root (cm)	Substrate*Hormone*Cultivar	Proline,Hormidin 2,Super CBD (B)	0.399878	-0.610222	1.40998
Root (cm)	Substrate*Hormone*Cultivar	Proline,Hormidin 2,ACDC (M)	1.11965	0.109547	2.12975
Root (cm)	Substrate*Hormone*Cultivar	Proline,Hormidin 2,JL Baux (L)	0.194935	-0.815165	1.20503
Root (cm)	Substrate*Hormone*Cultivar	Proline,Hormidin 2,Wife (P)	0.375103	-0.634997	1.3852
Root (cm)	Substrate*Hormone*Cultivar	Proline,Hormidin 2,Cherry Wine (N)	0.731942	-0.278158	1.74204
Root (cm)	Substrate*Hormone*Cultivar	Pro-Mix HP,Control,Mother Earth	0.264567	-0.745533	1.27467
Root (cm)	Substrate*Hormone*Cultivar	Pro-Mix HP,Control,Cherry (C)	0.5493	-0.4608	1.5594
Root (cm)	Substrate*Hormone*Cultivar	Pro-Mix HP,Control,ACDC (A)	0.186448	-0.823652	1.19655
Root (cm)	Substrate*Hormone*Cultivar	Pro-Mix HP,Control,Super CBD (B)	0	-1.0101	1.0101
Root (cm)	Substrate*Hormone*Cultivar	Pro-Mix HP,Control,ACDC (M)	1.25072	0.240625	2.26082
Root (cm)	Substrate*Hormone*Cultivar	Pro-Mix HP,Control,JL Baux (L)	0.531875	-0.478224	1.54198
Root (cm)	Substrate*Hormone*Cultivar	Pro-Mix HP,Control,Wife (P)	0.694643	-0.315457	1.70474
Root (cm)	Substrate*Hormone*Cultivar	Pro-Mix HP,Control,Cherry Wine (N)	1.04094	0.030844	2.05104
Root (cm)	Substrate*Hormone*Cultivar	Pro-Mix HP,Hormidin 1,Mother Earth	0.80291	-0.20719	1.81301
Root (cm)	Substrate*Hormone*Cultivar	Pro-Mix HP,Hormidin 1,Cherry (C)	0.111572	-0.898528	1.12167
Root (cm)	Substrate*Hormone*Cultivar	Pro-Mix HP,Hormidin 1,ACDC (A)	0.25778	-0.75232	1.26788
Root (cm)	Substrate*Hormone*Cultivar	Pro-Mix HP,Hormidin 1,Super CBD (B)	0.654581	-0.355519	1.66468
Root (cm)	Substrate*Hormone*Cultivar	Pro-Mix HP,Hormidin 1,ACDC (M)	2.66631	1.65621	3.67641
Root (cm)	Substrate*Hormone*Cultivar	Pro-Mix HP,Hormidin 1,JL Baux (L)	1.47631	0.466212	2.48641
Root (cm)	Substrate*Hormone*Cultivar	Pro-Mix HP,Hormidin 1,Wife (P)	1.11488	0.104781	2.12498
Root (cm)	Substrate*Hormone*Cultivar	Pro-Mix HP,Hormidin 1,Cherry Wine (N)	1.50166	0.491556	2.51176
Root (cm)	Substrate*Hormone*Cultivar	Pro-Mix HP,Hormex,Mother Earth	1.44267	0.43257	2.45277
Root (cm)	Substrate*Hormone*Cultivar	Pro-Mix HP,Hormex,Cherry (C)	1.92296	0.912861	2.93306
Root (cm)	Substrate*Hormone*Cultivar	Pro-Mix HP,Hormex,ACDC (A)	0.976574	-0.033526	1.98667
Root (cm)	Substrate*Hormone*Cultivar	Pro-Mix HP,Hormex,Super CBD (B)	1.51075	0.500652	2.52085
Root (cm)	Substrate*Hormone*Cultivar	Pro-Mix HP,Hormex,ACDC (M)	1.81784	0.807735	2.82793
Root (cm)	Substrate*Hormone*Cultivar	Pro-Mix HP,Hormex,JL Baux (L)	1.92003	0.909926	2.93013
Root (cm)	Substrate*Hormone*Cultivar	Pro-Mix HP,Hormex,Wife (P)	1.46147	0.451373	2.47157
Root (cm)	Substrate*Hormone*Cultivar	Pro-Mix HP,Hormex,Cherry Wine (N)	0.539935	-0.470164	1.55004
Root (cm)	Substrate*Hormone*Cultivar	Pro-Mix HP,Dip ‘N Grow,Mother Earth	0.701609	-0.308491	1.71171
Root (cm)	Substrate*Hormone*Cultivar	Pro-Mix HP,Dip ‘N Grow,Cherry (C)	2.29095	1.28085	3.30105
Root (cm)	Substrate*Hormone*Cultivar	Pro-Mix HP,Dip ‘N Grow,ACDC (A)	1.37108	0.360976	2.38118
Root (cm)	Substrate*Hormone*Cultivar	Pro-Mix HP,Dip ‘N Grow,Super CBD (B)	1.95811	0.948008	2.96821
Root (cm)	Substrate*Hormone*Cultivar	Pro-Mix HP,Dip ‘N Grow,ACDC (M)	1.86268	0.852576	2.87278
Root (cm)	Substrate*Hormone*Cultivar	Pro-Mix HP,Dip ‘N Grow,JL Baux (L)	1.14559	0.135493	2.15569
Root (cm)	Substrate*Hormone*Cultivar	Pro-Mix HP,Dip ‘N Grow,Wife (P)	0.692075	-0.318025	1.70217
Root (cm)	Substrate*Hormone*Cultivar	Pro-Mix HP,Dip ‘N Grow,Cherry Wine (N)	0.584804	-0.425296	1.5949
Root (cm)	Substrate*Hormone*Cultivar	Pro-Mix HP,Hormidin 2,Mother Earth	0.756543	-0.253557	1.76664
Root (cm)	Substrate*Hormone*Cultivar	Pro-Mix HP,Hormidin 2,Cherry (C)	1.8033	0.793205	2.8134
Root (cm)	Substrate*Hormone*Cultivar	Pro-Mix HP,Hormidin 2,ACDC (A)	0.749773	-0.260326	1.75987
Root (cm)	Substrate*Hormone*Cultivar	Pro-Mix HP,Hormidin 2,Super CBD (B)	1.99277	0.982673	3.00287
Root (cm)	Substrate*Hormone*Cultivar	Pro-Mix HP,Hormidin 2,ACDC (M)	1.08242	0.072316	2.09252
Root (cm)	Substrate*Hormone*Cultivar	Pro-Mix HP,Hormidin 2,JL Baux (L)	2.90778	1.89769	3.91788
Root (cm)	Substrate*Hormone*Cultivar	Pro-Mix HP,Hormidin 2,Wife (P)	1.63835	0.628251	2.64845
Root (cm)	Substrate*Hormone*Cultivar	Pro-Mix HP,Hormidin 2,Cherry Wine (N)	0.861861	-0.148238	1.87196
Root (cm)	Substrate*Hormone*Cultivar	Berger,Control,Mother Earth	0	-1.0101	1.0101
Root (cm)	Substrate*Hormone*Cultivar	Berger,Control,Cherry (C)	0	-1.0101	1.0101
Root (cm)	Substrate*Hormone*Cultivar	Berger,Control,ACDC (A)	0	-1.0101	1.0101
Root (cm)	Substrate*Hormone*Cultivar	Berger,Control,Super CBD (B)	0.678269	-0.331831	1.68837
Root (cm)	Substrate*Hormone*Cultivar	Berger,Control,ACDC (M)	0.943623	-0.066477	1.95372
Root (cm)	Substrate*Hormone*Cultivar	Berger,Control,JL Baux (L)	0	-1.0101	1.0101
Root (cm)	Substrate*Hormone*Cultivar	Berger,Control,Wife (P)	0	-1.0101	1.0101
Root (cm)	Substrate*Hormone*Cultivar	Berger,Control,Cherry Wine (N)	0.160915	-0.849185	1.17101
Root (cm)	Substrate*Hormone*Cultivar	Berger,Hormidin 1,Mother Earth	0.122801	-0.887299	1.1329
Root (cm)	Substrate*Hormone*Cultivar	Berger,Hormidin 1,Cherry (C)	0.434582	-0.575517	1.44468
Root (cm)	Substrate*Hormone*Cultivar	Berger,Hormidin 1,ACDC (A)	1.73296	0.722863	2.74306
Root (cm)	Substrate*Hormone*Cultivar	Berger,Hormidin 1,Super CBD (B)	2.12742	1.11732	3.13752
Root (cm)	Substrate*Hormone*Cultivar	Berger,Hormidin 1,ACDC (M)	0.581628	-0.428472	1.59173
Root (cm)	Substrate*Hormone*Cultivar	Berger,Hormidin 1,JL Baux (L)	0.885054	-0.125045	1.89515
Root (cm)	Substrate*Hormone*Cultivar	Berger,Hormidin 1,Wife (P)	1.17772	0.167616	2.18782
Root (cm)	Substrate*Hormone*Cultivar	Berger,Hormidin 1,Cherry Wine (N)	1.9237	0.913605	2.9338
Root (cm)	Substrate*Hormone*Cultivar	Berger,Hormex,Mother Earth	0.186448	-0.823652	1.19655
Root (cm)	Substrate*Hormone*Cultivar	Berger,Hormex,Cherry (C)	2.63715	1.62705	3.64725
Root (cm)	Substrate*Hormone*Cultivar	Berger,Hormex,ACDC (A)	0.864074	-0.146026	1.87417
Root (cm)	Substrate*Hormone*Cultivar	Berger,Hormex,Super CBD (B)	1.97149	0.961392	2.98159
Root (cm)	Substrate*Hormone*Cultivar	Berger,Hormex,ACDC (M)	1.66985	0.659752	2.67995
Root (cm)	Substrate*Hormone*Cultivar	Berger,Hormex,JL Baux (L)	1.23312	0.223016	2.24322
Root (cm)	Substrate*Hormone*Cultivar	Berger,Hormex,Wife (P)	0.501845	-0.508255	1.51194
Root (cm)	Substrate*Hormone*Cultivar	Berger,Hormex,Cherry Wine (N)	1.85934	0.849241	2.86944
Root (cm)	Substrate*Hormone*Cultivar	Berger,Dip ‘N Grow,Mother Earth	0	-1.0101	1.0101
Root (cm)	Substrate*Hormone*Cultivar	Berger,Dip ‘N Grow,Cherry (C)	1.44992	0.43982	2.46002
Root (cm)	Substrate*Hormone*Cultivar	Berger,Dip ‘N Grow,ACDC (A)	0.274577	-0.735523	1.28468
Root (cm)	Substrate*Hormone*Cultivar	Berger,Dip ‘N Grow,Super CBD (B)	3.45546	2.44536	4.46556
Root (cm)	Substrate*Hormone*Cultivar	Berger,Dip ‘N Grow,ACDC (M)	1.13326	0.123159	2.14336
Root (cm)	Substrate*Hormone*Cultivar	Berger,Dip ‘N Grow,JL Baux (L)	0.99822	-0.01188	2.00832
Root (cm)	Substrate*Hormone*Cultivar	Berger,Dip ‘N Grow,Wife (P)	0.778801	-0.231299	1.7889
Root (cm)	Substrate*Hormone*Cultivar	Berger,Dip ‘N Grow,Cherry Wine (N)	0.917672	-0.092428	1.92777
Root (cm)	Substrate*Hormone*Cultivar	Berger,Hormidin 2,Mother Earth	0.86293	-0.147169	1.87303
Root (cm)	Substrate*Hormone*Cultivar	Berger,Hormidin 2,Cherry (C)	1.26122	0.251122	2.27132
Root (cm)	Substrate*Hormone*Cultivar	Berger,Hormidin 2,ACDC (A)	1.82592	0.815824	2.83602
Root (cm)	Substrate*Hormone*Cultivar	Berger,Hormidin 2,Super CBD (B)	4.15104	3.14094	5.16114
Root (cm)	Substrate*Hormone*Cultivar	Berger,Hormidin 2,ACDC (M)	1.2969	0.286805	2.307
Root (cm)	Substrate*Hormone*Cultivar	Berger,Hormidin 2,JL Baux (L)	0.613781	-0.396319	1.62388
Root (cm)	Substrate*Hormone*Cultivar	Berger,Hormidin 2,Wife (P)	0.996275	-0.013824	2.00637
Root (cm)	Substrate*Hormone*Cultivar	Berger,Hormidin 2,Cherry Wine (N)	2.33929	1.32919	3.34939
Root (cm)	Substrate*Hormone*Cultivar	Rockwool,Control,Mother Earth	1.13341	0.12331	2.14351
Root (cm)	Substrate*Hormone*Cultivar	Rockwool,Control,Cherry (C)	0.561425	-0.448674	1.57153
Root (cm)	Substrate*Hormone*Cultivar	Rockwool,Control,ACDC (A)	1.34029	0.330188	2.35039
Root (cm)	Substrate*Hormone*Cultivar	Rockwool,Control,Super CBD (B)	0.364221	-0.645879	1.37432
Root (cm)	Substrate*Hormone*Cultivar	Rockwool,Control,ACDC (M)	1.59247	0.582368	2.60257
Root (cm)	Substrate*Hormone*Cultivar	Rockwool,Control,JL Baux (L)	2.21134	1.20124	3.22144
Root (cm)	Substrate*Hormone*Cultivar	Rockwool,Control,Wife (P)	2.34469	1.33459	3.35479
Root (cm)	Substrate*Hormone*Cultivar	Rockwool,Control,Cherry Wine (N)	1.52406	0.513962	2.53416
Root (cm)	Substrate*Hormone*Cultivar	Rockwool,Hormidin 1,Mother Earth	1.19099	0.180894	2.20109
Root (cm)	Substrate*Hormone*Cultivar	Rockwool,Hormidin 1,Cherry (C)	0.661263	-0.348837	1.67136
Root (cm)	Substrate*Hormone*Cultivar	Rockwool,Hormidin 1,ACDC (A)	2.03223	1.02213	3.04233
Root (cm)	Substrate*Hormone*Cultivar	Rockwool,Hormidin 1,Super CBD (B)	0.0773598	-0.93274	1.08746
Root (cm)	Substrate*Hormone*Cultivar	Rockwool,Hormidin 1,ACDC (M)	2.05116	1.04106	3.06126
Root (cm)	Substrate*Hormone*Cultivar	Rockwool,Hormidin 1,JL Baux (L)	2.50837	1.49827	3.51847
Root (cm)	Substrate*Hormone*Cultivar	Rockwool,Hormidin 1,Wife (P)	3.29937	2.28927	4.30947
Root (cm)	Substrate*Hormone*Cultivar	Rockwool,Hormidin 1,Cherry Wine (N)	3.34769	2.33759	4.35779
Root (cm)	Substrate*Hormone*Cultivar	Rockwool,Hormex,Mother Earth	2.73525	1.72515	3.74535
Root (cm)	Substrate*Hormone*Cultivar	Rockwool,Hormex,Cherry (C)	1.76719	0.757092	2.77729
Root (cm)	Substrate*Hormone*Cultivar	Rockwool,Hormex,ACDC (A)	2.10585	1.09575	3.11595
Root (cm)	Substrate*Hormone*Cultivar	Rockwool,Hormex,Super CBD (B)	1.05816	0.048065	2.06826
Root (cm)	Substrate*Hormone*Cultivar	Rockwool,Hormex,ACDC (M)	1.44331	0.433214	2.45341
Root (cm)	Substrate*Hormone*Cultivar	Rockwool,Hormex,JL Baux (L)	3.76695	2.75685	4.77705
Root (cm)	Substrate*Hormone*Cultivar	Rockwool,Hormex,Wife (P)	4.06955	3.05945	5.07965
Root (cm)	Substrate*Hormone*Cultivar	Rockwool,Hormex,Cherry Wine (N)	3.99614	2.98604	5.00624
Root (cm)	Substrate*Hormone*Cultivar	Rockwool,Dip ‘N Grow,Mother Earth	2.78687	1.77677	3.79697
Root (cm)	Substrate*Hormone*Cultivar	Rockwool,Dip ‘N Grow,Cherry (C)	1.36566	0.355563	2.37576
Root (cm)	Substrate*Hormone*Cultivar	Rockwool,Dip ‘N Grow,ACDC (A)	1.80902	0.798923	2.81912
Root (cm)	Substrate*Hormone*Cultivar	Rockwool,Dip ‘N Grow,Super CBD (B)	1.6521	0.642002	2.6622
Root (cm)	Substrate*Hormone*Cultivar	Rockwool,Dip ‘N Grow,ACDC (M)	1.98243	0.972335	2.99253
Root (cm)	Substrate*Hormone*Cultivar	Rockwool,Dip ‘N Grow,JL Baux (L)	3.16595	2.15585	4.17605
Root (cm)	Substrate*Hormone*Cultivar	Rockwool,Dip ‘N Grow,Wife (P)	4.07903	3.06893	5.08913
Root (cm)	Substrate*Hormone*Cultivar	Rockwool,Dip ‘N Grow,Cherry Wine (N)	3.79172	2.78162	4.80182
Root (cm)	Substrate*Hormone*Cultivar	Rockwool,Hormidin 2,Mother Earth	2.97291	1.96281	3.98301
Root (cm)	Substrate*Hormone*Cultivar	Rockwool,Hormidin 2,Cherry (C)	1.11071	0.100606	2.12081
Root (cm)	Substrate*Hormone*Cultivar	Rockwool,Hormidin 2,ACDC (A)	1.6415	0.631402	2.6516
Root (cm)	Substrate*Hormone*Cultivar	Rockwool,Hormidin 2,Super CBD (B)	0.472401	-0.537698	1.4825
Root (cm)	Substrate*Hormone*Cultivar	Rockwool,Hormidin 2,ACDC (M)	1.53183	0.521729	2.54193
Root (cm)	Substrate*Hormone*Cultivar	Rockwool,Hormidin 2,JL Baux (L)	2.53265	1.52255	3.54275
Root (cm)	Substrate*Hormone*Cultivar	Rockwool,Hormidin 2,Wife (P)	3.48774	2.47764	4.49784
Root (cm)	Substrate*Hormone*Cultivar	Rockwool,Hormidin 2,Cherry Wine (N)	3.22846	2.21836	4.23856
Root (cm)	Trial	1	1.16315	0.913703	1.4126
Root (cm)	Trial	2	1.16315	0.913703	1.4126
Root (cm)	Trial*Rep	1,1	0.875504	0.454192	1.29681
Root (cm)	Trial*Rep	1,2	0.793096	0.371784	1.21441
Root (cm)	Trial*Rep	1,3	1.09872	0.677404	1.52003
Root (cm)	Trial*Rep	1,4	1.27887	0.857563	1.70019
Root (cm)	Trial*Rep	1,5	1.42534	1.00402	1.84665
Root (cm)	Trial*Rep	1,6	1.50738	1.08607	1.9287
Root (cm)	Trial*Rep	2,1	1.576	1.15469	1.99731
Root (cm)	Trial*Rep	2,2	0.970804	0.549493	1.39212
Root (cm)	Trial*Rep	2,3	1.12033	0.699023	1.54165
Root (cm)	Trial*Rep	2,4	1.08889	0.667579	1.5102
Root (cm)	Trial*Rep	2,5	1.22891	0.807594	1.65022
Root (cm)	Trial*Rep	2,6	0.993978	0.572667	1.41529
Root (cm)	Trial*Substrate*Rep	1,Pro-Mix HP,1	0.796961	0.391911	1.20201
Root (cm)	Trial*Substrate*Rep	1,Pro-Mix HP,2	0.66057	0.25552	1.06562
Root (cm)	Trial*Substrate*Rep	1,Pro-Mix HP,3	1.07454	0.66949	1.47959
Root (cm)	Trial*Substrate*Rep	1,Pro-Mix HP,4	1.28215	0.877096	1.6872
Root (cm)	Trial*Substrate*Rep	1,Pro-Mix HP,5	1.47409	1.06904	1.87914
Root (cm)	Trial*Substrate*Rep	1,Pro-Mix HP,6	1.77616	1.37111	2.18121
Root (cm)	Trial*Substrate*Rep	1,Rockwool,1	1.81741	1.41236	2.22246
Root (cm)	Trial*Substrate*Rep	1,Rockwool,2	1.75816	1.35311	2.16321
Root (cm)	Trial*Substrate*Rep	1,Rockwool,3	2.06974	1.66469	2.47479
Root (cm)	Trial*Substrate*Rep	1,Rockwool,4	2.28984	1.88479	2.69489
Root (cm)	Trial*Substrate*Rep	1,Rockwool,5	2.4456	2.04055	2.85065
Root (cm)	Trial*Substrate*Rep	1,Rockwool,6	2.33831	1.93326	2.74336
Root (cm)	Trial*Substrate*Rep	2,Proline,1	0.786475	0.381426	1.19153
Root (cm)	Trial*Substrate*Rep	2,Proline,2	0.122277	-0.282773	0.527327
Root (cm)	Trial*Substrate*Rep	2,Proline,3	0.218775	-0.186275	0.623825
Root (cm)	Trial*Substrate*Rep	2,Proline,4	0.121786	-0.283264	0.526836
Root (cm)	Trial*Substrate*Rep	2,Proline,5	0.222772	-0.182278	0.627822
Root (cm)	Trial*Substrate*Rep	2,Proline,6	0.0529383	-0.352112	0.457988
Root (cm)	Trial*Substrate*Rep	2,Berger,1	1.54898	1.14393	1.95403
Root (cm)	Trial*Substrate*Rep	2,Berger,2	0.776439	0.371389	1.18149
Root (cm)	Trial*Substrate*Rep	2,Berger,3	1.03493	0.629877	1.43998
Root (cm)	Trial*Substrate*Rep	2,Berger,4	1.05727	0.652218	1.46232
Root (cm)	Trial*Substrate*Rep	2,Berger,5	1.28868	0.883633	1.69373
Root (cm)	Trial*Substrate*Rep	2,Berger,6	0.900791	0.495741	1.30584
Root (cm)	Trial*Substrate*Hormone*Rep	1,Pro-Mix HP,Control,1	0.0964484	-0.526427	0.719324
Root (cm)	Trial*Substrate*Hormone*Rep	1,Pro-Mix HP,Control,2	0.167424	-0.455452	0.7903
Root (cm)	Trial*Substrate*Hormone*Rep	1,Pro-Mix HP,Control,3	0.241662	-0.381214	0.864538
Root (cm)	Trial*Substrate*Hormone*Rep	1,Pro-Mix HP,Control,4	0.35027	-0.272606	0.973145
Root (cm)	Trial*Substrate*Hormone*Rep	1,Pro-Mix HP,Control,5	1.73998	1.1171	2.36285
Root (cm)	Trial*Substrate*Hormone*Rep	1,Pro-Mix HP,Control,6	0.793098	0.170222	1.41597
Root (cm)	Trial*Substrate*Hormone*Rep	1,Pro-Mix HP,Hormidin 1,1	0.422042	-0.200834	1.04492
Root (cm)	Trial*Substrate*Hormone*Rep	1,Pro-Mix HP,Hormidin 1,2	0.45795	-0.164926	1.08083
Root (cm)	Trial*Substrate*Hormone*Rep	1,Pro-Mix HP,Hormidin 1,3	1.23227	0.609393	1.85514
Root (cm)	Trial*Substrate*Hormone*Rep	1,Pro-Mix HP,Hormidin 1,4	1.30013	0.677256	1.92301
Root (cm)	Trial*Substrate*Hormone*Rep	1,Pro-Mix HP,Hormidin 1,5	1.1982	0.575327	1.82108
Root (cm)	Trial*Substrate*Hormone*Rep	1,Pro-Mix HP,Hormidin 1,6	1.82891	1.20603	2.45178
Root (cm)	Trial*Substrate*Hormone*Rep	1,Pro-Mix HP,Hormex,1	1.71233	1.08946	2.33521
Root (cm)	Trial*Substrate*Hormone*Rep	1,Pro-Mix HP,Hormex,2	0.649466	0.026591	1.27234
Root (cm)	Trial*Substrate*Hormone*Rep	1,Pro-Mix HP,Hormex,3	1.37167	0.748794	1.99455
Root (cm)	Trial*Substrate*Hormone*Rep	1,Pro-Mix HP,Hormex,4	1.17568	0.552805	1.79856
Root (cm)	Trial*Substrate*Hormone*Rep	1,Pro-Mix HP,Hormex,5	1.6946	1.07172	2.31748
Root (cm)	Trial*Substrate*Hormone*Rep	1,Pro-Mix HP,Hormex,6	2.09042	1.46755	2.7133
Root (cm)	Trial*Substrate*Hormone*Rep	1,Pro-Mix HP,Dip ‘N Grow,1	0.730504	0.107629	1.35338
Root (cm)	Trial*Substrate*Hormone*Rep	1,Pro-Mix HP,Dip ‘N Grow,2	0.651906	0.02903	1.27478
Root (cm)	Trial*Substrate*Hormone*Rep	1,Pro-Mix HP,Dip ‘N Grow,3	1.2879	0.665027	1.91078
Root (cm)	Trial*Substrate*Hormone*Rep	1,Pro-Mix HP,Dip ‘N Grow,4	1.82339	1.20051	2.44627
Root (cm)	Trial*Substrate*Hormone*Rep	1,Pro-Mix HP,Dip ‘N Grow,5	0.84882	0.225944	1.4717
Root (cm)	Trial*Substrate*Hormone*Rep	1,Pro-Mix HP,Dip ‘N Grow,6	2.61265	1.98977	3.23552
Root (cm)	Trial*Substrate*Hormone*Rep	1,Pro-Mix HP,Hormidin 2,1	0.658105	0.035229	1.28098
Root (cm)	Trial*Substrate*Hormone*Rep	1,Pro-Mix HP,Hormidin 2,2	0.798189	0.175314	1.42107
Root (cm)	Trial*Substrate*Hormone*Rep	1,Pro-Mix HP,Hormidin 2,3	1.08787	0.464993	1.71074
Root (cm)	Trial*Substrate*Hormone*Rep	1,Pro-Mix HP,Hormidin 2,4	1.718	1.09512	2.34087
Root (cm)	Trial*Substrate*Hormone*Rep	1,Pro-Mix HP,Hormidin 2,5	2.02463	1.40175	2.6475
Root (cm)	Trial*Substrate*Hormone*Rep	1,Pro-Mix HP,Hormidin 2,6	2.55782	1.93494	3.18069
Root (cm)	Trial*Substrate*Hormone*Rep	1,Rockwool,Control,1	1.1978	0.57492	1.82067
Root (cm)	Trial*Substrate*Hormone*Rep	1,Rockwool,Control,2	1.08417	0.461296	1.70705
Root (cm)	Trial*Substrate*Hormone*Rep	1,Rockwool,Control,3	1.11688	0.494006	1.73976
Root (cm)	Trial*Substrate*Hormone*Rep	1,Rockwool,Control,4	1.31777	0.694897	1.94065
Root (cm)	Trial*Substrate*Hormone*Rep	1,Rockwool,Control,5	1.9438	1.32092	2.56667
Root (cm)	Trial*Substrate*Hormone*Rep	1,Rockwool,Control,6	1.64351	1.02063	2.26638
Root (cm)	Trial*Substrate*Hormone*Rep	1,Rockwool,Hormidin 1,1	1.48285	0.859978	2.10573
Root (cm)	Trial*Substrate*Hormone*Rep	1,Rockwool,Hormidin 1,2	1.57881	0.955938	2.20169
Root (cm)	Trial*Substrate*Hormone*Rep	1,Rockwool,Hormidin 1,3	1.78718	1.1643	2.41006
Root (cm)	Trial*Substrate*Hormone*Rep	1,Rockwool,Hormidin 1,4	2.16686	1.54398	2.78974
Root (cm)	Trial*Substrate*Hormone*Rep	1,Rockwool,Hormidin 1,5	2.14052	1.51765	2.7634
Root (cm)	Trial*Substrate*Hormone*Rep	1,Rockwool,Hormidin 1,6	2.22009	1.59722	2.84297
Root (cm)	Trial*Substrate*Hormone*Rep	1,Rockwool,Hormex,1	2.1716	1.54872	2.79447
Root (cm)	Trial*Substrate*Hormone*Rep	1,Rockwool,Hormex,2	2.11161	1.48873	2.73448
Root (cm)	Trial*Substrate*Hormone*Rep	1,Rockwool,Hormex,3	2.83588	2.213	3.45875
Root (cm)	Trial*Substrate*Hormone*Rep	1,Rockwool,Hormex,4	2.92699	2.30411	3.54987
Root (cm)	Trial*Substrate*Hormone*Rep	1,Rockwool,Hormex,5	2.96543	2.34255	3.58831
Root (cm)	Trial*Substrate*Hormone*Rep	1,Rockwool,Hormex,6	2.6953	2.07243	3.31818
Root (cm)	Trial*Substrate*Hormone*Rep	1,Rockwool,Dip ‘N Grow,1	2.32616	1.70329	2.94904
Root (cm)	Trial*Substrate*Hormone*Rep	1,Rockwool,Dip ‘N Grow,2	2.19657	1.57369	2.81944
Root (cm)	Trial*Substrate*Hormone*Rep	1,Rockwool,Dip ‘N Grow,3	2.63294	2.01007	3.25582
Root (cm)	Trial*Substrate*Hormone*Rep	1,Rockwool,Dip ‘N Grow,4	2.87963	2.25675	3.5025
Root (cm)	Trial*Substrate*Hormone*Rep	1,Rockwool,Dip ‘N Grow,5	2.77203	2.14915	3.3949
Root (cm)	Trial*Substrate*Hormone*Rep	1,Rockwool,Dip ‘N Grow,6	2.66726	2.04438	3.29013
Root (cm)	Trial*Substrate*Hormone*Rep	1,Rockwool,Hormidin 2,1	1.85042	1.22754	2.47329
Root (cm)	Trial*Substrate*Hormone*Rep	1,Rockwool,Hormidin 2,2	1.85261	1.22974	2.47549
Root (cm)	Trial*Substrate*Hormone*Rep	1,Rockwool,Hormidin 2,3	2.03226	1.40939	2.65514
Root (cm)	Trial*Substrate*Hormone*Rep	1,Rockwool,Hormidin 2,4	2.3716	1.74873	2.99448
Root (cm)	Trial*Substrate*Hormone*Rep	1,Rockwool,Hormidin 2,5	2.65653	2.03365	3.27941
Root (cm)	Trial*Substrate*Hormone*Rep	1,Rockwool,Hormidin 2,6	1.97022	1.34735	2.5931
Root (cm)	Trial*Substrate*Hormone*Rep	2,Proline,Control,1	0.355422	-0.267454	0.978297
Root (cm)	Trial*Substrate*Hormone*Rep	2,Proline,Control,2	-0.0571045	-0.67998	0.565771
Root (cm)	Trial*Substrate*Hormone*Rep	2,Proline,Control,3	-0.0066221	-0.629498	0.616254
Root (cm)	Trial*Substrate*Hormone*Rep	2,Proline,Control,4	-0.0573613	-0.680237	0.565515
Root (cm)	Trial*Substrate*Hormone*Rep	2,Proline,Control,5	-0.004531	-0.627407	0.618345
Root (cm)	Trial*Substrate*Hormone*Rep	2,Proline,Control,6	-0.0933785	-0.716254	0.529497
Root (cm)	Trial*Substrate*Hormone*Rep	2,Proline,Hormidin 1,1	0.603133	-0.019743	1.22601
Root (cm)	Trial*Substrate*Hormone*Rep	2,Proline,Hormidin 1,2	0.0167312	-0.606145	0.639607
Root (cm)	Trial*Substrate*Hormone*Rep	2,Proline,Hormidin 1,3	0.215191	-0.407685	0.838067
Root (cm)	Trial*Substrate*Hormone*Rep	2,Proline,Hormidin 1,4	0.0164744	-0.606401	0.63935
Root (cm)	Trial*Substrate*Hormone*Rep	2,Proline,Hormidin 1,5	0.151269	-0.471607	0.774144
Root (cm)	Trial*Substrate*Hormone*Rep	2,Proline,Hormidin 1,6	-0.0195428	-0.642419	0.603333
Root (cm)	Trial*Substrate*Hormone*Rep	2,Proline,Hormex,1	1.00662	0.383749	1.6295
Root (cm)	Trial*Substrate*Hormone*Rep	2,Proline,Hormex,2	0.148121	-0.474755	0.770997
Root (cm)	Trial*Substrate*Hormone*Rep	2,Proline,Hormex,3	0.208665	-0.414211	0.831541
Root (cm)	Trial*Substrate*Hormone*Rep	2,Proline,Hormex,4	0.0691825	-0.553693	0.692058
Root (cm)	Trial*Substrate*Hormone*Rep	2,Proline,Hormex,5	0.122013	-0.500863	0.744889
Root (cm)	Trial*Substrate*Hormone*Rep	2,Proline,Hormex,6	0.0331654	-0.58971	0.656041
Root (cm)	Trial*Substrate*Hormone*Rep	2,Proline,Dip ‘N Grow,1	1.25336	0.630488	1.87624
Root (cm)	Trial*Substrate*Hormone*Rep	2,Proline,Dip ‘N Grow,2	0.548396	-0.07448	1.17127
Root (cm)	Trial*Substrate*Hormone*Rep	2,Proline,Dip ‘N Grow,3	0.328389	-0.294487	0.951265
Root (cm)	Trial*Substrate*Hormone*Rep	2,Proline,Dip ‘N Grow,4	0.228512	-0.394363	0.851388
Root (cm)	Trial*Substrate*Hormone*Rep	2,Proline,Dip ‘N Grow,5	0.219811	-0.403064	0.842687
Root (cm)	Trial*Substrate*Hormone*Rep	2,Proline,Dip ‘N Grow,6	0.130964	-0.491912	0.75384
Root (cm)	Trial*Substrate*Hormone*Rep	2,Proline,Hormidin 2,1	1.18416	0.561288	1.80704
Root (cm)	Trial*Substrate*Hormone*Rep	2,Proline,Hormidin 2,2	0.193254	-0.429622	0.81613
Root (cm)	Trial*Substrate*Hormone*Rep	2,Proline,Hormidin 2,3	0.377474	-0.245402	1.00035
Root (cm)	Trial*Substrate*Hormone*Rep	2,Proline,Hormidin 2,4	0.123281	-0.499595	0.746156
Root (cm)	Trial*Substrate*Hormone*Rep	2,Proline,Hormidin 2,5	0.242793	-0.380083	0.865668
Root (cm)	Trial*Substrate*Hormone*Rep	2,Proline,Hormidin 2,6	0.0872634	-0.535612	0.710139
Root (cm)	Trial*Substrate*Hormone*Rep	2,Berger,Control,1	0.350848	-0.272028	0.973724
Root (cm)	Trial*Substrate*Hormone*Rep	2,Berger,Control,2	-0.0533044	-0.67618	0.569572
Root (cm)	Trial*Substrate*Hormone*Rep	2,Berger,Control,3	0.0819223	-0.540954	0.704798
Root (cm)	Trial*Substrate*Hormone*Rep	2,Berger,Control,4	0.427542	-0.195334	1.05042
Root (cm)	Trial*Substrate*Hormone*Rep	2,Berger,Control,5	0.518347	-0.104528	1.14122
Root (cm)	Trial*Substrate*Hormone*Rep	2,Berger,Control,6	0.0117499	-0.611126	0.634626
Root (cm)	Trial*Substrate*Hormone*Rep	2,Berger,Hormidin 1,1	1.54974	0.926864	2.17262
Root (cm)	Trial*Substrate*Hormone*Rep	2,Berger,Hormidin 1,2	1.07135	0.448471	1.69422
Root (cm)	Trial*Substrate*Hormone*Rep	2,Berger,Hormidin 1,3	0.971434	0.348558	1.59431
Root (cm)	Trial*Substrate*Hormone*Rep	2,Berger,Hormidin 1,4	1.24065	0.617775	1.86353
Root (cm)	Trial*Substrate*Hormone*Rep	2,Berger,Hormidin 1,5	1.19219	0.569313	1.81507
Root (cm)	Trial*Substrate*Hormone*Rep	2,Berger,Hormidin 1,6	0.71404	0.091164	1.33692
Root (cm)	Trial*Substrate*Hormone*Rep	2,Berger,Hormex,1	2.25773	1.63486	2.88061
Root (cm)	Trial*Substrate*Hormone*Rep	2,Berger,Hormex,2	0.797458	0.174582	1.42033
Root (cm)	Trial*Substrate*Hormone*Rep	2,Berger,Hormex,3	1.10656	0.483687	1.72944
Root (cm)	Trial*Substrate*Hormone*Rep	2,Berger,Hormex,4	1.13559	0.512718	1.75847
Root (cm)	Trial*Substrate*Hormone*Rep	2,Berger,Hormex,5	1.78287	1.15999	2.40574
Root (cm)	Trial*Substrate*Hormone*Rep	2,Berger,Hormex,6	1.11228	0.4894	1.73515
Root (cm)	Trial*Substrate*Hormone*Rep	2,Berger,Dip ‘N Grow,1	1.38871	0.765836	2.01159
Root (cm)	Trial*Substrate*Hormone*Rep	2,Berger,Dip ‘N Grow,2	0.502168	-0.120708	1.12504
Root (cm)	Trial*Substrate*Hormone*Rep	2,Berger,Dip ‘N Grow,3	0.9876	0.364724	1.61048
Root (cm)	Trial*Substrate*Hormone*Rep	2,Berger,Dip ‘N Grow,4	1.24729	0.624411	1.87016
Root (cm)	Trial*Substrate*Hormone*Rep	2,Berger,Dip ‘N Grow,5	1.50331	0.880436	2.12619
Root (cm)	Trial*Substrate*Hormone*Rep	2,Berger,Dip ‘N Grow,6	1.12685	0.503977	1.74973
Root (cm)	Trial*Substrate*Hormone*Rep	2,Berger,Hormidin 2,1	2.33552	1.71264	2.95839
Root (cm)	Trial*Substrate*Hormone*Rep	2,Berger,Hormidin 2,2	1.04326	0.420384	1.66614
Root (cm)	Trial*Substrate*Hormone*Rep	2,Berger,Hormidin 2,3	1.93484	1.31197	2.55772
Root (cm)	Trial*Substrate*Hormone*Rep	2,Berger,Hormidin 2,4	1.35475	0.731873	1.97762
Root (cm)	Trial*Substrate*Hormone*Rep	2,Berger,Hormidin 2,5	1.92603	1.30316	2.54891
Root (cm)	Trial*Substrate*Hormone*Rep	2,Berger,Hormidin 2,6	1.41613	0.793255	2.03901
Root (g)	Substrate	Proline	0.0379605	-0.004595	0.080516
Root (g)	Substrate	Pro-Mix HP	0.144798	0.102242	0.187353
Root (g)	Substrate	Berger	0.139088	0.096532	0.181643
Root (g)	Substrate	Rockwool	0.287547	0.244992	0.330102
Root (g)	Hormone	Control	0.0733711	0.039515	0.107228
Root (g)	Hormone	Hormidin 1	0.143136	0.109279	0.176992
Root (g)	Hormone	Hormex	0.18215	0.148293	0.216006
Root (g)	Hormone	Dip ‘N Grow	0.179281	0.145424	0.213137
Root (g)	Hormone	Hormidin 2	0.183804	0.149948	0.217661
Root (g)	Substrate*Hormone	Proline,Control	0.0039853	-0.060955	0.0689256
Root (g)	Substrate*Hormone	Proline,Hormidin 1	0.0275267	-0.037414	0.092467
Root (g)	Substrate*Hormone	Proline,Hormex	0.040058	-0.024882	0.104998
Root (g)	Substrate*Hormone	Proline,Dip ‘N Grow	0.0640795	-0.000861	0.12902
Root (g)	Substrate*Hormone	Proline,Hormidin 2	0.0541532	-0.010787	0.119094
Root (g)	Substrate*Hormone	Pro-Mix HP,Control	0.0730162	0.008076	0.137957
Root (g)	Substrate*Hormone	Pro-Mix HP,Hormidin 1	0.13315	0.06821	0.198091
Root (g)	Substrate*Hormone	Pro-Mix HP,Hormex	0.181291	0.116351	0.246232
Root (g)	Substrate*Hormone	Pro-Mix HP,Dip ‘N Grow	0.155296	0.090356	0.220237
Root (g)	Substrate*Hormone	Pro-Mix HP,Hormidin 2	0.181236	0.116295	0.246176
Root (g)	Substrate*Hormone	Berger,Control	0.0289316	-0.036009	0.093872
Root (g)	Substrate*Hormone	Berger,Hormidin 1	0.145495	0.080555	0.210436
Root (g)	Substrate*Hormone	Berger,Hormex	0.168466	0.103526	0.233407
Root (g)	Substrate*Hormone	Berger,Dip ‘N Grow	0.147983	0.083043	0.212923
Root (g)	Substrate*Hormone	Berger,Hormidin 2	0.204563	0.139623	0.269503
Root (g)	Substrate*Hormone	Rockwool,Control	0.187551	0.122611	0.252492
Root (g)	Substrate*Hormone	Rockwool,Hormidin 1	0.26637	0.20143	0.331311
Root (g)	Substrate*Hormone	Rockwool,Hormex	0.338784	0.273844	0.403724
Root (g)	Substrate*Hormone	Rockwool,Dip ‘N Grow	0.349764	0.284823	0.414704
Root (g)	Substrate*Hormone	Rockwool,Hormidin 2	0.295266	0.230325	0.360206
Root (g)	Cultivar	Mother Earth	0.114571	0.081891	0.147252
Root (g)	Cultivar	Cherry (C)	0.134124	0.101443	0.166804
Root (g)	Cultivar	ACDC (A)	0.121256	0.088576	0.153937
Root (g)	Cultivar	Super CBD (B)	0.153032	0.120352	0.185713
Root (g)	Cultivar	ACDC (M)	0.162826	0.130146	0.195507
Root (g)	Cultivar	JL Baux (L)	0.169191	0.136511	0.201872
Root (g)	Cultivar	Wife (P)	0.172634	0.139954	0.205315
Root (g)	Cultivar	Cherry Wine (N)	0.191152	0.158471	0.223832
Root (g)	Substrate*Cultivar	Proline,Mother Earth	0.0310443	-0.031361	0.0934501
Root (g)	Substrate*Cultivar	Proline,Cherry (C)	0.0499564	-0.012449	0.112362
Root (g)	Substrate*Cultivar	Proline,ACDC (A)	0.0216772	-0.040729	0.084083
Root (g)	Substrate*Cultivar	Proline,Super CBD (B)	0.0461733	-0.016232	0.108579
Root (g)	Substrate*Cultivar	Proline,ACDC (M)	0.0489403	-0.013465	0.111346
Root (g)	Substrate*Cultivar	Proline,JL Baux (L)	0.0206202	-0.041786	0.083026
Root (g)	Substrate*Cultivar	Proline,Wife (P)	0.0352033	-0.027202	0.0976091
Root (g)	Substrate*Cultivar	Proline,Cherry Wine (N)	0.0500691	-0.012337	0.112475
Root (g)	Substrate*Cultivar	Pro-Mix HP,Mother Earth	0.0927495	0.030344	0.155155
Root (g)	Substrate*Cultivar	Pro-Mix HP,Cherry (C)	0.179111	0.116705	0.241516
Root (g)	Substrate*Cultivar	Pro-Mix HP,ACDC (A)	0.0871888	0.024783	0.149595
Root (g)	Substrate*Cultivar	Pro-Mix HP,Super CBD (B)	0.154545	0.09214	0.216951
Root (g)	Substrate*Cultivar	Pro-Mix HP,ACDC (M)	0.210377	0.147972	0.272783
Root (g)	Substrate*Cultivar	Pro-Mix HP,JL Baux (L)	0.185752	0.123346	0.248158
Root (g)	Substrate*Cultivar	Pro-Mix HP,Wife (P)	0.12569	0.063284	0.188096
Root (g)	Substrate*Cultivar	Pro-Mix HP,Cherry Wine (N)	0.12297	0.060564	0.185376
Root (g)	Substrate*Cultivar	Berger,Mother Earth	0.0368699	-0.025536	0.0992756
Root (g)	Substrate*Cultivar	Berger,Cherry (C)	0.143063	0.080658	0.205469
Root (g)	Substrate*Cultivar	Berger,ACDC (A)	0.126236	0.06383	0.188642
Root (g)	Substrate*Cultivar	Berger,Super CBD (B)	0.288953	0.226547	0.351359
Root (g)	Substrate*Cultivar	Berger,ACDC (M)	0.145087	0.082681	0.207492
Root (g)	Substrate*Cultivar	Berger,JL Baux (L)	0.0987186	0.036313	0.161124
Root (g)	Substrate*Cultivar	Berger,Wife (P)	0.0906399	0.028234	0.153046
Root (g)	Substrate*Cultivar	Berger,Cherry Wine (N)	0.183136	0.12073	0.245541
Root (g)	Substrate*Cultivar	Rockwool,Mother Earth	0.297622	0.235216	0.360028
Root (g)	Substrate*Cultivar	Rockwool,Cherry (C)	0.164364	0.101959	0.22677
Root (g)	Substrate*Cultivar	Rockwool,ACDC (A)	0.249922	0.187517	0.312328
Root (g)	Substrate*Cultivar	Rockwool,Super CBD (B)	0.122457	0.060052	0.184863
Root (g)	Substrate*Cultivar	Rockwool,ACDC (M)	0.2469	0.184494	0.309306
Root (g)	Substrate*Cultivar	Rockwool,JL Baux (L)	0.371674	0.309268	0.43408
Root (g)	Substrate*Cultivar	Rockwool,Wife (P)	0.439004	0.376598	0.501409
Root (g)	Substrate*Cultivar	Rockwool,Cherry Wine (N)	0.408431	0.346026	0.470837
Root (g)	Hormone*Cultivar	Control,Mother Earth	0.0409009	-0.021341	0.103142
Root (g)	Hormone*Cultivar	Control,Cherry (C)	0.0354678	-0.026774	0.0977094
Root (g)	Hormone*Cultivar	Control,ACDC (A)	0.052653	-0.009589	0.114895
Root (g)	Hormone*Cultivar	Control,Super CBD (B)	0.0344575	-0.027784	0.0966991
Root (g)	Hormone*Cultivar	Control,ACDC (M)	0.139252	0.077011	0.201494
Root (g)	Hormone*Cultivar	Control,JL Baux (L)	0.0894345	0.027193	0.151676
Root (g)	Hormone*Cultivar	Control,Wife (P)	0.0954693	0.033228	0.157711
Root (g)	Hormone*Cultivar	Control,Cherry Wine (N)	0.0993333	0.037092	0.161575
Root (g)	Hormone*Cultivar	Hormidin 1,Mother Earth	0.103075	0.040833	0.165316
Root (g)	Hormone*Cultivar	Hormidin 1,Cherry (C)	0.0467122	-0.015529	0.108954
Root (g)	Hormone*Cultivar	Hormidin 1,ACDC (A)	0.13764	0.075398	0.199881
Root (g)	Hormone*Cultivar	Hormidin 1,Super CBD (B)	0.0910995	0.028858	0.153341
Root (g)	Hormone*Cultivar	Hormidin 1,ACDC (M)	0.172921	0.110679	0.235162
Root (g)	Hormone*Cultivar	Hormidin 1,JL Baux (L)	0.169935	0.107694	0.232177
Root (g)	Hormone*Cultivar	Hormidin 1,Wife (P)	0.201807	0.139565	0.264049
Root (g)	Hormone*Cultivar	Hormidin 1,Cherry Wine (N)	0.221896	0.159655	0.284138
Root (g)	Hormone*Cultivar	Hormex,Mother Earth	0.155986	0.093745	0.218228
Root (g)	Hormone*Cultivar	Hormex,Cherry (C)	0.240315	0.178073	0.302557
Root (g)	Hormone*Cultivar	Hormex,ACDC (A)	0.137297	0.075056	0.199539
Root (g)	Hormone*Cultivar	Hormex,Super CBD (B)	0.169084	0.106842	0.231326
Root (g)	Hormone*Cultivar	Hormex,ACDC (M)	0.148877	0.086636	0.211119
Root (g)	Hormone*Cultivar	Hormex,JL Baux (L)	0.218754	0.156512	0.280996
Root (g)	Hormone*Cultivar	Hormex,Wife (P)	0.19165	0.129408	0.253891
Root (g)	Hormone*Cultivar	Hormex,Cherry Wine (N)	0.195236	0.132995	0.257478
Root (g)	Hormone*Cultivar	Dip ‘N Grow,Mother Earth	0.109701	0.04746	0.171943
Root (g)	Hormone*Cultivar	Dip ‘N Grow,Cherry (C)	0.197368	0.135126	0.259609
Root (g)	Hormone*Cultivar	Dip ‘N Grow,ACDC (A)	0.14373	0.081488	0.205972
Root (g)	Hormone*Cultivar	Dip ‘N Grow,Super CBD (B)	0.244974	0.182733	0.307216
Root (g)	Hormone*Cultivar	Dip ‘N Grow,ACDC (M)	0.183527	0.121286	0.245769
Root (g)	Hormone*Cultivar	Dip ‘N Grow,JL Baux (L)	0.170256	0.108014	0.232497
Root (g)	Hormone*Cultivar	Dip ‘N Grow,Wife (P)	0.180155	0.117913	0.242396
Root (g)	Hormone*Cultivar	Dip ‘N Grow,Cherry Wine (N)	0.204533	0.142292	0.266775
Root (g)	Hormone*Cultivar	Hormidin 2,Mother Earth	0.163194	0.100952	0.225435
Root (g)	Hormone*Cultivar	Hormidin 2,Cherry (C)	0.150756	0.088514	0.212998
Root (g)	Hormone*Cultivar	Hormidin 2,ACDC (A)	0.134961	0.072719	0.197202
Root (g)	Hormone*Cultivar	Hormidin 2,Super CBD (B)	0.225546	0.163305	0.287788
Root (g)	Hormone*Cultivar	Hormidin 2,ACDC (M)	0.169553	0.107311	0.231794
Root (g)	Hormone*Cultivar	Hormidin 2,JL Baux (L)	0.197577	0.135335	0.259819
Root (g)	Hormone*Cultivar	Hormidin 2,Wife (P)	0.19409	0.131849	0.256332
Root (g)	Hormone*Cultivar	Hormidin 2,Cherry Wine (N)	0.234758	0.172516	0.297
Root (g)	Substrate*Hormone*Cultivar	Proline,Control,Mother Earth	0	-0.12334	0.12334
Root (g)	Substrate*Hormone*Cultivar	Proline,Control,Cherry (C)	0	-0.12334	0.12334
Root (g)	Substrate*Hormone*Cultivar	Proline,Control,ACDC (A)	0	-0.12334	0.12334
Root (g)	Substrate*Hormone*Cultivar	Proline,Control,Super CBD (B)	0	-0.12334	0.12334
Root (g)	Substrate*Hormone*Cultivar	Proline,Control,ACDC (M)	0	-0.12334	0.12334
Root (g)	Substrate*Hormone*Cultivar	Proline,Control,JL Baux (L)	0	-0.12334	0.12334
Root (g)	Substrate*Hormone*Cultivar	Proline,Control,Wife (P)	0	-0.12334	0.12334
Root (g)	Substrate*Hormone*Cultivar	Proline,Control,Cherry Wine (N)	0.0318822	-0.091458	0.155223
Root (g)	Substrate*Hormone*Cultivar	Proline,Hormidin 1,Mother Earth	0.093054	-0.030286	0.216394
Root (g)	Substrate*Hormone*Cultivar	Proline,Hormidin 1,Cherry (C)	0	-0.12334	0.12334
Root (g)	Substrate*Hormone*Cultivar	Proline,Hormidin 1,ACDC (A)	0	-0.12334	0.12334
Root (g)	Substrate*Hormone*Cultivar	Proline,Hormidin 1,Super CBD (B)	0.0264567	-0.096884	0.149797
Root (g)	Substrate*Hormone*Cultivar	Proline,Hormidin 1,ACDC (M)	0.0419974	-0.081343	0.165338
Root (g)	Substrate*Hormone*Cultivar	Proline,Hormidin 1,JL Baux (L)	0.0240375	-0.099303	0.147378
Root (g)	Substrate*Hormone*Cultivar	Proline,Hormidin 1,Wife (P)	0.0346681	-0.088672	0.158008
Root (g)	Substrate*Hormone*Cultivar	Proline,Hormidin 1,Cherry Wine (N)	0	-0.12334	0.12334
Root (g)	Substrate*Hormone*Cultivar	Proline,Hormex,Mother Earth	0.0318822	-0.091458	0.155223
Root (g)	Substrate*Hormone*Cultivar	Proline,Hormex,Cherry (C)	0.163265	0.039925	0.286605
Root (g)	Substrate*Hormone*Cultivar	Proline,Hormex,ACDC (A)	0	-0.12334	0.12334
Root (g)	Substrate*Hormone*Cultivar	Proline,Hormex,Super CBD (B)	0.0240375	-0.099303	0.147378
Root (g)	Substrate*Hormone*Cultivar	Proline,Hormex,ACDC (M)	0	-0.12334	0.12334
Root (g)	Substrate*Hormone*Cultivar	Proline,Hormex,JL Baux (L)	0.0419974	-0.081343	0.165338
Root (g)	Substrate*Hormone*Cultivar	Proline,Hormex,Wife (P)	0.0592816	-0.064059	0.182622
Root (g)	Substrate*Hormone*Cultivar	Proline,Hormex,Cherry Wine (N)	0	-0.12334	0.12334
Root (g)	Substrate*Hormone*Cultivar	Proline,Dip ‘N Grow,Mother Earth	0	-0.12334	0.12334
Root (g)	Substrate*Hormone*Cultivar	Proline,Dip ‘N Grow,Cherry (C)	0.0865171	-0.036823	0.209857
Root (g)	Substrate*Hormone*Cultivar	Proline,Dip ‘N Grow,ACDC (A)	0.108386	-0.014954	0.231727
Root (g)	Substrate*Hormone*Cultivar	Proline,Dip ‘N Grow,Super CBD (B)	0.101014	-0.022326	0.224355
Root (g)	Substrate*Hormone*Cultivar	Proline,Dip ‘N Grow,ACDC (M)	0.0597175	-0.063623	0.183058
Root (g)	Substrate*Hormone*Cultivar	Proline,Dip ‘N Grow,JL Baux (L)	0	-0.12334	0.12334
Root (g)	Substrate*Hormone*Cultivar	Proline,Dip ‘N Grow,Wife (P)	0.0333333	-0.090007	0.156674
Root (g)	Substrate*Hormone*Cultivar	Proline,Dip ‘N Grow,Cherry Wine (N)	0.123668	0.000328	0.247008
Root (g)	Substrate*Hormone*Cultivar	Proline,Hormidin 2,Mother Earth	0.0302853	-0.093055	0.153626
Root (g)	Substrate*Hormone*Cultivar	Proline,Hormidin 2,Cherry (C)	0	-0.12334	0.12334
Root (g)	Substrate*Hormone*Cultivar	Proline,Hormidin 2,ACDC (A)	0	-0.12334	0.12334
Root (g)	Substrate*Hormone*Cultivar	Proline,Hormidin 2,Super CBD (B)	0.0793579	-0.043982	0.202698
Root (g)	Substrate*Hormone*Cultivar	Proline,Hormidin 2,ACDC (M)	0.142987	0.019646	0.266327
Root (g)	Substrate*Hormone*Cultivar	Proline,Hormidin 2,JL Baux (L)	0.0370663	-0.086274	0.160407
Root (g)	Substrate*Hormone*Cultivar	Proline,Hormidin 2,Wife (P)	0.0487336	-0.074607	0.172074
Root (g)	Substrate*Hormone*Cultivar	Proline,Hormidin 2,Cherry Wine (N)	0.0947956	-0.028545	0.218136
Root (g)	Substrate*Hormone*Cultivar	Pro-Mix HP,Control,Mother Earth	0.0284996	-0.094841	0.15184
Root (g)	Substrate*Hormone*Cultivar	Pro-Mix HP,Control,Cherry (C)	0.0629961	-0.060344	0.186336
Root (g)	Substrate*Hormone*Cultivar	Pro-Mix HP,Control,ACDC (A)	0.0209987	-0.102342	0.144339
Root (g)	Substrate*Hormone*Cultivar	Pro-Mix HP,Control,Super CBD (B)	0	-0.12334	0.12334
Root (g)	Substrate*Hormone*Cultivar	Pro-Mix HP,Control,ACDC (M)	0.176338	0.052998	0.299679
Root (g)	Substrate*Hormone*Cultivar	Pro-Mix HP,Control,JL Baux (L)	0.071211	-0.052129	0.194551
Root (g)	Substrate*Hormone*Cultivar	Pro-Mix HP,Control,Wife (P)	0.0912284	-0.032112	0.214569
Root (g)	Substrate*Hormone*Cultivar	Pro-Mix HP,Control,Cherry Wine (N)	0.132857	0.009517	0.256198
Root (g)	Substrate*Hormone*Cultivar	Pro-Mix HP,Hormidin 1,Mother Earth	0.0926957	-0.030645	0.216036
Root (g)	Substrate*Hormone*Cultivar	Pro-Mix HP,Hormidin 1,Cherry (C)	0.0264567	-0.096884	0.149797
Root (g)	Substrate*Hormone*Cultivar	Pro-Mix HP,Hormidin 1,ACDC (A)	0.0419974	-0.081343	0.165338
Root (g)	Substrate*Hormone*Cultivar	Pro-Mix HP,Hormidin 1,Super CBD (B)	0.0757716	-0.047569	0.199112
Root (g)	Substrate*Hormone*Cultivar	Pro-Mix HP,Hormidin 1,ACDC (M)	0.321113	0.197772	0.444453
Root (g)	Substrate*Hormone*Cultivar	Pro-Mix HP,Hormidin 1,JL Baux (L)	0.184293	0.060953	0.307634
Root (g)	Substrate*Hormone*Cultivar	Pro-Mix HP,Hormidin 1,Wife (P)	0.127237	0.003897	0.250578
Root (g)	Substrate*Hormone*Cultivar	Pro-Mix HP,Hormidin 1,Cherry Wine (N)	0.195638	0.072297	0.318978
Root (g)	Substrate*Hormone*Cultivar	Pro-Mix HP,Hormex,Mother Earth	0.174642	0.051301	0.297982
Root (g)	Substrate*Hormone*Cultivar	Pro-Mix HP,Hormex,Cherry (C)	0.226784	0.103443	0.350124
Root (g)	Substrate*Hormone*Cultivar	Pro-Mix HP,Hormex,ACDC (A)	0.138066	0.014725	0.261406
Root (g)	Substrate*Hormone*Cultivar	Pro-Mix HP,Hormex,Super CBD (B)	0.230831	0.107491	0.354171
Root (g)	Substrate*Hormone*Cultivar	Pro-Mix HP,Hormex,ACDC (M)	0.207739	0.084399	0.33108
Root (g)	Substrate*Hormone*Cultivar	Pro-Mix HP,Hormex,JL Baux (L)	0.229494	0.106154	0.352835
Root (g)	Substrate*Hormone*Cultivar	Pro-Mix HP,Hormex,Wife (P)	0.150088	0.026748	0.273428
Root (g)	Substrate*Hormone*Cultivar	Pro-Mix HP,Hormex,Cherry Wine (N)	0.0926883	-0.030652	0.216029
Root (g)	Substrate*Hormone*Cultivar	Pro-Mix HP,Dip ‘N Grow,Mother Earth	0.0738508	-0.049489	0.197191
Root (g)	Substrate*Hormone*Cultivar	Pro-Mix HP,Dip ‘N Grow,Cherry (C)	0.3011	0.17776	0.42444
Root (g)	Substrate*Hormone*Cultivar	Pro-Mix HP,Dip ‘N Grow,ACDC (A)	0.146992	0.023651	0.270332
Root (g)	Substrate*Hormone*Cultivar	Pro-Mix HP,Dip ‘N Grow,Super CBD (B)	0.222987	0.099647	0.346327
Root (g)	Substrate*Hormone*Cultivar	Pro-Mix HP,Dip ‘N Grow,ACDC (M)	0.219177	0.095837	0.342517
Root (g)	Substrate*Hormone*Cultivar	Pro-Mix HP,Dip ‘N Grow,JL Baux (L)	0.119852	-0.003488	0.243193
Root (g)	Substrate*Hormone*Cultivar	Pro-Mix HP,Dip ‘N Grow,Wife (P)	0.0857094	-0.037631	0.20905
Root (g)	Substrate*Hormone*Cultivar	Pro-Mix HP,Dip ‘N Grow,Cherry Wine (N)	0.0727012	-0.050639	0.196042
Root (g)	Substrate*Hormone*Cultivar	Pro-Mix HP,Hormidin 2,Mother Earth	0.09406	-0.02928	0.2174
Root (g)	Substrate*Hormone*Cultivar	Pro-Mix HP,Hormidin 2,Cherry (C)	0.278216	0.154876	0.401556
Root (g)	Substrate*Hormone*Cultivar	Pro-Mix HP,Hormidin 2,ACDC (A)	0.0878909	-0.035449	0.211231
Root (g)	Substrate*Hormone*Cultivar	Pro-Mix HP,Hormidin 2,Super CBD (B)	0.243138	0.119797	0.366478
Root (g)	Substrate*Hormone*Cultivar	Pro-Mix HP,Hormidin 2,ACDC (M)	0.12752	0.004179	0.25086
Root (g)	Substrate*Hormone*Cultivar	Pro-Mix HP,Hormidin 2,JL Baux (L)	0.32391	0.200569	0.44725
Root (g)	Substrate*Hormone*Cultivar	Pro-Mix HP,Hormidin 2,Wife (P)	0.174186	0.050846	0.297527
Root (g)	Substrate*Hormone*Cultivar	Pro-Mix HP,Hormidin 2,Cherry Wine (N)	0.120965	-0.002376	0.244305
Root (g)	Substrate*Hormone*Cultivar	Berger,Control,Mother Earth	0	-0.12334	0.12334
Root (g)	Substrate*Hormone*Cultivar	Berger,Control,Cherry (C)	0	-0.12334	0.12334
Root (g)	Substrate*Hormone*Cultivar	Berger,Control,ACDC (A)	0	-0.12334	0.12334
Root (g)	Substrate*Hormone*Cultivar	Berger,Control,Super CBD (B)	0.0791243	-0.044216	0.202465
Root (g)	Substrate*Hormone*Cultivar	Berger,Control,ACDC (M)	0.116421	-0.006919	0.239762
Root (g)	Substrate*Hormone*Cultivar	Berger,Control,JL Baux (L)	0	-0.12334	0.12334
Root (g)	Substrate*Hormone*Cultivar	Berger,Control,Wife (P)	0	-0.12334	0.12334
Root (g)	Substrate*Hormone*Cultivar	Berger,Control,Cherry Wine (N)	0.0359072	-0.087433	0.159247
Root (g)	Substrate*Hormone*Cultivar	Berger,Hormidin 1,Mother Earth	0.0333333	-0.090007	0.156674
Root (g)	Substrate*Hormone*Cultivar	Berger,Hormidin 1,Cherry (C)	0.0728252	-0.050515	0.196165
Root (g)	Substrate*Hormone*Cultivar	Berger,Hormidin 1,ACDC (A)	0.22752	0.10418	0.35086
Root (g)	Substrate*Hormone*Cultivar	Berger,Hormidin 1,Super CBD (B)	0.241171	0.117831	0.364511
Root (g)	Substrate*Hormone*Cultivar	Berger,Hormidin 1,ACDC (M)	0.0597175	-0.063623	0.183058
Root (g)	Substrate*Hormone*Cultivar	Berger,Hormidin 1,JL Baux (L)	0.116667	-0.006674	0.240007
Root (g)	Substrate*Hormone*Cultivar	Berger,Hormidin 1,Wife (P)	0.167307	0.043967	0.290647
Root (g)	Substrate*Hormone*Cultivar	Berger,Hormidin 1,Cherry Wine (N)	0.245423	0.122083	0.368763
Root (g)	Substrate*Hormone*Cultivar	Berger,Hormex,Mother Earth	0.0411035	-0.082237	0.164444
Root (g)	Substrate*Hormone*Cultivar	Berger,Hormex,Cherry (C)	0.307094	0.183754	0.430434
Root (g)	Substrate*Hormone*Cultivar	Berger,Hormex,ACDC (A)	0.116451	-0.006889	0.239791
Root (g)	Substrate*Hormone*Cultivar	Berger,Hormex,Super CBD (B)	0.231145	0.107805	0.354485
Root (g)	Substrate*Hormone*Cultivar	Berger,Hormex,ACDC (M)	0.197523	0.074183	0.320864
Root (g)	Substrate*Hormone*Cultivar	Berger,Hormex,JL Baux (L)	0.155156	0.031815	0.278496
Root (g)	Substrate*Hormone*Cultivar	Berger,Hormex,Wife (P)	0.0565202	-0.06682	0.179861
Root (g)	Substrate*Hormone*Cultivar	Berger,Hormex,Cherry Wine (N)	0.242739	0.119399	0.366079
Root (g)	Substrate*Hormone*Cultivar	Berger,Dip ‘N Grow,Mother Earth	0	-0.12334	0.12334
Root (g)	Substrate*Hormone*Cultivar	Berger,Dip ‘N Grow,Cherry (C)	0.178879	0.055539	0.30222
Root (g)	Substrate*Hormone*Cultivar	Berger,Dip ‘N Grow,ACDC (A)	0.0700393	-0.053301	0.19338
Root (g)	Substrate*Hormone*Cultivar	Berger,Dip ‘N Grow,Super CBD (B)	0.413066	0.289725	0.536406
Root (g)	Substrate*Hormone*Cultivar	Berger,Dip ‘N Grow,ACDC (M)	0.169072	0.045732	0.292413
Root (g)	Substrate*Hormone*Cultivar	Berger,Dip ‘N Grow,JL Baux (L)	0.127234	0.003894	0.250574
Root (g)	Substrate*Hormone*Cultivar	Berger,Dip ‘N Grow,Wife (P)	0.104912	-0.018428	0.228252
Root (g)	Substrate*Hormone*Cultivar	Berger,Dip ‘N Grow,Cherry Wine (N)	0.12066	-0.00268	0.244001
Root (g)	Substrate*Hormone*Cultivar	Berger,Hormidin 2,Mother Earth	0.109913	-0.013428	0.233253
Root (g)	Substrate*Hormone*Cultivar	Berger,Hormidin 2,Cherry (C)	0.156518	0.033178	0.279859
Root (g)	Substrate*Hormone*Cultivar	Berger,Hormidin 2,ACDC (A)	0.217169	0.093829	0.34051
Root (g)	Substrate*Hormone*Cultivar	Berger,Hormidin 2,Super CBD (B)	0.480259	0.356919	0.603599
Root (g)	Substrate*Hormone*Cultivar	Berger,Hormidin 2,ACDC (M)	0.182699	0.059358	0.306039
Root (g)	Substrate*Hormone*Cultivar	Berger,Hormidin 2,JL Baux (L)	0.0945366	-0.028804	0.217877
Root (g)	Substrate*Hormone*Cultivar	Berger,Hormidin 2,Wife (P)	0.124461	0.00112	0.247801
Root (g)	Substrate*Hormone*Cultivar	Berger,Hormidin 2,Cherry Wine (N)	0.270948	0.147608	0.394289
Root (g)	Substrate*Hormone*Cultivar	Rockwool,Control,Mother Earth	0.135104	0.011764	0.258444
Root (g)	Substrate*Hormone*Cultivar	Rockwool,Control,Cherry (C)	0.0788752	-0.044465	0.202215
Root (g)	Substrate*Hormone*Cultivar	Rockwool,Control,ACDC (A)	0.189613	0.066273	0.312954
Root (g)	Substrate*Hormone*Cultivar	Rockwool,Control,Super CBD (B)	0.0587056	-0.064635	0.182046
Root (g)	Substrate*Hormone*Cultivar	Rockwool,Control,ACDC (M)	0.264249	0.140909	0.38759
Root (g)	Substrate*Hormone*Cultivar	Rockwool,Control,JL Baux (L)	0.286527	0.163187	0.409867
Root (g)	Substrate*Hormone*Cultivar	Rockwool,Control,Wife (P)	0.290649	0.167308	0.413989
Root (g)	Substrate*Hormone*Cultivar	Rockwool,Control,Cherry Wine (N)	0.196686	0.073346	0.320027
Root (g)	Substrate*Hormone*Cultivar	Rockwool,Hormidin 1,Mother Earth	0.193216	0.069876	0.316556
Root (g)	Substrate*Hormone*Cultivar	Rockwool,Hormidin 1,Cherry (C)	0.0875668	-0.035773	0.210907
Root (g)	Substrate*Hormone*Cultivar	Rockwool,Hormidin 1,ACDC (A)	0.281042	0.157701	0.404382
Root (g)	Substrate*Hormone*Cultivar	Rockwool,Hormidin 1,Super CBD (B)	0.0209987	-0.102342	0.144339
Root (g)	Substrate*Hormone*Cultivar	Rockwool,Hormidin 1,ACDC (M)	0.268856	0.145515	0.392196
Root (g)	Substrate*Hormone*Cultivar	Rockwool,Hormidin 1,JL Baux (L)	0.354743	0.231403	0.478083
Root (g)	Substrate*Hormone*Cultivar	Rockwool,Hormidin 1,Wife (P)	0.478016	0.354676	0.601356
Root (g)	Substrate*Hormone*Cultivar	Rockwool,Hormidin 1,Cherry Wine (N)	0.446525	0.323185	0.569865
Root (g)	Substrate*Hormone*Cultivar	Rockwool,Hormex,Mother Earth	0.376318	0.252977	0.499658
Root (g)	Substrate*Hormone*Cultivar	Rockwool,Hormex,Cherry (C)	0.264117	0.140776	0.387457
Root (g)	Substrate*Hormone*Cultivar	Rockwool,Hormex,ACDC (A)	0.294672	0.171331	0.418012
Root (g)	Substrate*Hormone*Cultivar	Rockwool,Hormex,Super CBD (B)	0.190323	0.066982	0.313663
Root (g)	Substrate*Hormone*Cultivar	Rockwool,Hormex,ACDC (M)	0.190247	0.066907	0.313587
Root (g)	Substrate*Hormone*Cultivar	Rockwool,Hormex,JL Baux (L)	0.448369	0.325028	0.571709
Root (g)	Substrate*Hormone*Cultivar	Rockwool,Hormex,Wife (P)	0.50071	0.377369	0.62405
Root (g)	Substrate*Hormone*Cultivar	Rockwool,Hormex,Cherry Wine (N)	0.445518	0.322178	0.568859
Root (g)	Substrate*Hormone*Cultivar	Rockwool,Dip ‘N Grow,Mother Earth	0.364955	0.241615	0.488295
Root (g)	Substrate*Hormone*Cultivar	Rockwool,Dip ‘N Grow,Cherry (C)	0.222975	0.099634	0.346315
Root (g)	Substrate*Hormone*Cultivar	Rockwool,Dip ‘N Grow,ACDC (A)	0.249503	0.126163	0.372843
Root (g)	Substrate*Hormone*Cultivar	Rockwool,Dip ‘N Grow,Super CBD (B)	0.24283	0.11949	0.36617
Root (g)	Substrate*Hormone*Cultivar	Rockwool,Dip ‘N Grow,ACDC (M)	0.286142	0.162802	0.409483
Root (g)	Substrate*Hormone*Cultivar	Rockwool,Dip ‘N Grow,JL Baux (L)	0.433937	0.310597	0.557277
Root (g)	Substrate*Hormone*Cultivar	Rockwool,Dip ‘N Grow,Wife (P)	0.496664	0.373324	0.620004
Root (g)	Substrate*Hormone*Cultivar	Rockwool,Dip ‘N Grow,Cherry Wine (N)	0.501104	0.377764	0.624444
Root (g)	Substrate*Hormone*Cultivar	Rockwool,Hormidin 2,Mother Earth	0.418517	0.295176	0.541857
Root (g)	Substrate*Hormone*Cultivar	Rockwool,Hormidin 2,Cherry (C)	0.168289	0.044949	0.29163
Root (g)	Substrate*Hormone*Cultivar	Rockwool,Hormidin 2,ACDC (A)	0.234782	0.111442	0.358123
Root (g)	Substrate*Hormone*Cultivar	Rockwool,Hormidin 2,Super CBD (B)	0.0994303	-0.02391	0.222771
Root (g)	Substrate*Hormone*Cultivar	Rockwool,Hormidin 2,ACDC (M)	0.225006	0.101666	0.348347
Root (g)	Substrate*Hormone*Cultivar	Rockwool,Hormidin 2,JL Baux (L)	0.334796	0.211455	0.458136
Root (g)	Substrate*Hormone*Cultivar	Rockwool,Hormidin 2,Wife (P)	0.428981	0.30564	0.552321
Root (g)	Substrate*Hormone*Cultivar	Rockwool,Hormidin 2,Cherry Wine (N)	0.452324	0.328983	0.575664
Root (g)	Trial	1	0.152348	0.127935	0.176762
Root (g)	Trial	2	0.152348	0.127935	0.176762
Root (g)	Trial*Rep	1,1	0.148061	0.054653	0.241469
Root (g)	Trial*Rep	1,2	0.140289	0.046881	0.233697
Root (g)	Trial*Rep	1,3	0.146929	0.053521	0.240337
Root (g)	Trial*Rep	1,4	0.154639	0.061231	0.248047
Root (g)	Trial*Rep	1,5	0.160971	0.067564	0.254379
Root (g)	Trial*Rep	1,6	0.1632	0.069792	0.256608
Root (g)	Trial*Rep	2,1	0.17423	0.080822	0.267637
Root (g)	Trial*Rep	2,2	0.143154	0.049746	0.236562
Root (g)	Trial*Rep	2,3	0.150689	0.057281	0.244097
Root (g)	Trial*Rep	2,4	0.150413	0.057005	0.243821
Root (g)	Trial*Rep	2,5	0.153507	0.060099	0.246915
Root (g)	Trial*Rep	2,6	0.142097	0.048689	0.235505
Root (g)	Trial*Substrate*Rep	1,Pro-Mix HP,1	0.122594	0.071684	0.173505
Root (g)	Trial*Substrate*Rep	1,Pro-Mix HP,2	0.0927901	0.04188	0.143701
Root (g)	Trial*Substrate*Rep	1,Pro-Mix HP,3	0.123796	0.072885	0.174707
Root (g)	Trial*Substrate*Rep	1,Pro-Mix HP,4	0.147817	0.096907	0.198728
Root (g)	Trial*Substrate*Rep	1,Pro-Mix HP,5	0.174271	0.12336	0.225181
Root (g)	Trial*Substrate*Rep	1,Pro-Mix HP,6	0.207519	0.156609	0.25843
Root (g)	Trial*Substrate*Rep	1,Rockwool,1	0.288906	0.237996	0.339817
Root (g)	Trial*Substrate*Rep	1,Rockwool,2	0.280923	0.230012	0.331834
Root (g)	Trial*Substrate*Rep	1,Rockwool,3	0.282202	0.231292	0.333113
Root (g)	Trial*Substrate*Rep	1,Rockwool,4	0.295664	0.244753	0.346575
Root (g)	Trial*Substrate*Rep	1,Rockwool,5	0.3	0.249089	0.35091
Root (g)	Trial*Substrate*Rep	1,Rockwool,6	0.277587	0.226676	0.328497
Root (g)	Trial*Substrate*Rep	2,Proline,1	0.101736	0.050826	0.152647
Root (g)	Trial*Substrate*Rep	2,Proline,2	0.0337599	-0.017151	0.0846705
Root (g)	Trial*Substrate*Rep	2,Proline,3	0.035041	-0.01587	0.0859516
Root (g)	Trial*Substrate*Rep	2,Proline,4	0.0196339	-0.031277	0.0705445
Root (g)	Trial*Substrate*Rep	2,Proline,5	0.0247064	-0.026204	0.075617
Root (g)	Trial*Substrate*Rep	2,Proline,6	0.0128855	-0.038025	0.0637961
Root (g)	Trial*Substrate*Rep	2,Berger,1	0.181697	0.130786	0.232608
Root (g)	Trial*Substrate*Rep	2,Berger,2	0.098587	0.047676	0.149498
Root (g)	Trial*Substrate*Rep	2,Berger,3	0.13394	0.083029	0.184851
Root (g)	Trial*Substrate*Rep	2,Berger,4	0.148004	0.097093	0.198914
Root (g)	Trial*Substrate*Rep	2,Berger,5	0.157977	0.107066	0.208887
Root (g)	Trial*Substrate*Rep	2,Berger,6	0.114323	0.063412	0.165233
Root (g)	Trial*Substrate*Hormone*Rep	1,Pro-Mix HP,Control,1	0.0257159	-0.051862	0.103293
Root (g)	Trial*Substrate*Hormone*Rep	1,Pro-Mix HP,Control,2	0.0378596	-0.039718	0.115437
Root (g)	Trial*Substrate*Hormone*Rep	1,Pro-Mix HP,Control,3	0.0263241	-0.051253	0.103902
Root (g)	Trial*Substrate*Hormone*Rep	1,Pro-Mix HP,Control,4	0.0384812	-0.039096	0.116059
Root (g)	Trial*Substrate*Hormone*Rep	1,Pro-Mix HP,Control,5	0.214869	0.137292	0.292447
Root (g)	Trial*Substrate*Hormone*Rep	1,Pro-Mix HP,Control,6	0.0948471	0.01727	0.172425
Root (g)	Trial*Substrate*Hormone*Rep	1,Pro-Mix HP,Hormidin 1,1	0.063928	-0.01365	0.141506
Root (g)	Trial*Substrate*Hormone*Rep	1,Pro-Mix HP,Hormidin 1,2	0.0597703	-0.017807	0.137348
Root (g)	Trial*Substrate*Hormone*Rep	1,Pro-Mix HP,Hormidin 1,3	0.143857	0.066279	0.221434
Root (g)	Trial*Substrate*Hormone*Rep	1,Pro-Mix HP,Hormidin 1,4	0.157914	0.080337	0.235492
Root (g)	Trial*Substrate*Hormone*Rep	1,Pro-Mix HP,Hormidin 1,5	0.159728	0.082151	0.237306
Root (g)	Trial*Substrate*Hormone*Rep	1,Pro-Mix HP,Hormidin 1,6	0.213704	0.136127	0.291282
Root (g)	Trial*Substrate*Hormone*Rep	1,Pro-Mix HP,Hormex,1	0.27172	0.194142	0.349297
Root (g)	Trial*Substrate*Hormone*Rep	1,Pro-Mix HP,Hormex,2	0.0886204	0.011043	0.166198
Root (g)	Trial*Substrate*Hormone*Rep	1,Pro-Mix HP,Hormex,3	0.144203	0.066625	0.22178
Root (g)	Trial*Substrate*Hormone*Rep	1,Pro-Mix HP,Hormex,4	0.137173	0.059595	0.21475
Root (g)	Trial*Substrate*Hormone*Rep	1,Pro-Mix HP,Hormex,5	0.201443	0.123866	0.279021
Root (g)	Trial*Substrate*Hormone*Rep	1,Pro-Mix HP,Hormex,6	0.24459	0.167012	0.322167
Root (g)	Trial*Substrate*Hormone*Rep	1,Pro-Mix HP,Dip ‘N Grow,1	0.0996422	0.022065	0.17722
Root (g)	Trial*Substrate*Hormone*Rep	1,Pro-Mix HP,Dip ‘N Grow,2	0.0880119	0.010434	0.165589
Root (g)	Trial*Substrate*Hormone*Rep	1,Pro-Mix HP,Dip ‘N Grow,3	0.147892	0.070315	0.22547
Root (g)	Trial*Substrate*Hormone*Rep	1,Pro-Mix HP,Dip ‘N Grow,4	0.204988	0.127411	0.282566
Root (g)	Trial*Substrate*Hormone*Rep	1,Pro-Mix HP,Dip ‘N Grow,5	0.0935105	0.015933	0.171088
Root (g)	Trial*Substrate*Hormone*Rep	1,Pro-Mix HP,Dip ‘N Grow,6	0.297732	0.220154	0.375309
Root (g)	Trial*Substrate*Hormone*Rep	1,Pro-Mix HP,Hormidin 2,1	0.113506	0.035928	0.191083
Root (g)	Trial*Substrate*Hormone*Rep	1,Pro-Mix HP,Hormidin 2,2	0.103934	0.026357	0.181512
Root (g)	Trial*Substrate*Hormone*Rep	1,Pro-Mix HP,Hormidin 2,3	0.123254	0.045676	0.200831
Root (g)	Trial*Substrate*Hormone*Rep	1,Pro-Mix HP,Hormidin 2,4	0.202095	0.124517	0.279672
Root (g)	Trial*Substrate*Hormone*Rep	1,Pro-Mix HP,Hormidin 2,5	0.246558	0.168981	0.324136
Root (g)	Trial*Substrate*Hormone*Rep	1,Pro-Mix HP,Hormidin 2,6	0.298067	0.220489	0.375644
Root (g)	Trial*Substrate*Hormone*Rep	1,Rockwool,Control,1	0.202301	0.124723	0.279878
Root (g)	Trial*Substrate*Hormone*Rep	1,Rockwool,Control,2	0.174542	0.096964	0.252119
Root (g)	Trial*Substrate*Hormone*Rep	1,Rockwool,Control,3	0.160065	0.082488	0.237643
Root (g)	Trial*Substrate*Hormone*Rep	1,Rockwool,Control,4	0.171146	0.093568	0.248723
Root (g)	Trial*Substrate*Hormone*Rep	1,Rockwool,Control,5	0.22803	0.150452	0.305607
Root (g)	Trial*Substrate*Hormone*Rep	1,Rockwool,Control,6	0.189224	0.111647	0.266802
Root (g)	Trial*Substrate*Hormone*Rep	1,Rockwool,Hormidin 1,1	0.261325	0.183747	0.338902
Root (g)	Trial*Substrate*Hormone*Rep	1,Rockwool,Hormidin 1,2	0.253963	0.176385	0.33154
Root (g)	Trial*Substrate*Hormone*Rep	1,Rockwool,Hormidin 1,3	0.271537	0.193959	0.349114
Root (g)	Trial*Substrate*Hormone*Rep	1,Rockwool,Hormidin 1,4	0.278961	0.201384	0.356539
Root (g)	Trial*Substrate*Hormone*Rep	1,Rockwool,Hormidin 1,5	0.263514	0.185937	0.341092
Root (g)	Trial*Substrate*Hormone*Rep	1,Rockwool,Hormidin 1,6	0.268922	0.191344	0.3465
Root (g)	Trial*Substrate*Hormone*Rep	1,Rockwool,Hormex,1	0.330184	0.252606	0.407761
Root (g)	Trial*Substrate*Hormone*Rep	1,Rockwool,Hormex,2	0.322574	0.244997	0.400152
Root (g)	Trial*Substrate*Hormone*Rep	1,Rockwool,Hormex,3	0.352567	0.274989	0.430144
Root (g)	Trial*Substrate*Hormone*Rep	1,Rockwool,Hormex,4	0.35094	0.273363	0.428518
Root (g)	Trial*Substrate*Hormone*Rep	1,Rockwool,Hormex,5	0.369671	0.292093	0.447249
Root (g)	Trial*Substrate*Hormone*Rep	1,Rockwool,Hormex,6	0.306768	0.22919	0.384346
Root (g)	Trial*Substrate*Hormone*Rep	1,Rockwool,Dip ‘N Grow,1	0.360129	0.282551	0.437706
Root (g)	Trial*Substrate*Hormone*Rep	1,Rockwool,Dip ‘N Grow,2	0.355379	0.277802	0.432957
Root (g)	Trial*Substrate*Hormone*Rep	1,Rockwool,Dip ‘N Grow,3	0.346161	0.268584	0.423739
Root (g)	Trial*Substrate*Hormone*Rep	1,Rockwool,Dip ‘N Grow,4	0.36162	0.284042	0.439198
Root (g)	Trial*Substrate*Hormone*Rep	1,Rockwool,Dip ‘N Grow,5	0.334564	0.256986	0.412141
Root (g)	Trial*Substrate*Hormone*Rep	1,Rockwool,Dip ‘N Grow,6	0.340729	0.263152	0.418307
Root (g)	Trial*Substrate*Hormone*Rep	1,Rockwool,Hormidin 2,1	0.302714	0.225137	0.380292
Root (g)	Trial*Substrate*Hormone*Rep	1,Rockwool,Hormidin 2,2	0.309825	0.232247	0.387402
Root (g)	Trial*Substrate*Hormone*Rep	1,Rockwool,Hormidin 2,3	0.28084	0.203262	0.358417
Root (g)	Trial*Substrate*Hormone*Rep	1,Rockwool,Hormidin 2,4	0.32816	0.250582	0.405737
Root (g)	Trial*Substrate*Hormone*Rep	1,Rockwool,Hormidin 2,5	0.31244	0.234862	0.390017
Root (g)	Trial*Substrate*Hormone*Rep	1,Rockwool,Hormidin 2,6	0.237616	0.160038	0.315194
Root (g)	Trial*Substrate*Hormone*Rep	2,Proline,Control,1	0.0461036	-0.031474	0.123681
Root (g)	Trial*Substrate*Hormone*Rep	2,Proline,Control,2	-0.000109	-0.077686	0.0774686
Root (g)	Trial*Substrate*Hormone*Rep	2,Proline,Control,3	0.0005394	-0.077038	0.0781169
Root (g)	Trial*Substrate*Hormone*Rep	2,Proline,Control,4	-0.0072581	-0.084836	0.0703194
Root (g)	Trial*Substrate*Hormone*Rep	2,Proline,Control,5	-0.0046909	-0.082268	0.0728866
Root (g)	Trial*Substrate*Hormone*Rep	2,Proline,Control,6	-0.0106734	-0.088251	0.0669042
Root (g)	Trial*Substrate*Hormone*Rep	2,Proline,Hormidin 1,1	0.0939343	0.016357	0.171512
Root (g)	Trial*Substrate*Hormone*Rep	2,Proline,Hormidin 1,2	0.0118052	-0.065772	0.0893827
Root (g)	Trial*Substrate*Hormone*Rep	2,Proline,Hormidin 1,3	0.0307435	-0.046834	0.108321
Root (g)	Trial*Substrate*Hormone*Rep	2,Proline,Hormidin 1,4	0.0046561	-0.072921	0.0822336
Root (g)	Trial*Substrate*Hormone*Rep	2,Proline,Hormidin 1,5	0.0227803	-0.054797	0.100358
Root (g)	Trial*Substrate*Hormone*Rep	2,Proline,Hormidin 1,6	0.0012408	-0.076337	0.0788183
Root (g)	Trial*Substrate*Hormone*Rep	2,Proline,Hormex,1	0.141567	0.06399	0.219145
Root (g)	Trial*Substrate*Hormone*Rep	2,Proline,Hormex,2	0.0337043	-0.043873	0.111282
Root (g)	Trial*Substrate*Hormone*Rep	2,Proline,Hormex,3	0.0329301	-0.044647	0.110508
Root (g)	Trial*Substrate*Hormone*Rep	2,Proline,Hormex,4	0.0109981	-0.066579	0.0885756
Root (g)	Trial*Substrate*Hormone*Rep	2,Proline,Hormex,5	0.0135653	-0.064012	0.0911428
Root (g)	Trial*Substrate*Hormone*Rep	2,Proline,Hormex,6	0.0075828	-0.069995	0.0851603
Root (g)	Trial*Substrate*Hormone*Rep	2,Proline,Dip ‘N Grow,1	0.158941	0.081363	0.236518
Root (g)	Trial*Substrate*Hormone*Rep	2,Proline,Dip ‘N Grow,2	0.0951073	0.01753	0.172685
Root (g)	Trial*Substrate*Hormone*Rep	2,Proline,Dip ‘N Grow,3	0.0485103	-0.029067	0.126088
Root (g)	Trial*Substrate*Hormone*Rep	2,Proline,Dip ‘N Grow,4	0.0364564	-0.041121	0.114034
Root (g)	Trial*Substrate*Hormone*Rep	2,Proline,Dip ‘N Grow,5	0.0257224	-0.051855	0.1033
Root (g)	Trial*Substrate*Hormone*Rep	2,Proline,Dip ‘N Grow,6	0.01974	-0.057838	0.0973175
Root (g)	Trial*Substrate*Hormone*Rep	2,Proline,Hormidin 2,1	0.158068	0.08049	0.235645
Root (g)	Trial*Substrate*Hormone*Rep	2,Proline,Hormidin 2,2	0.0390112	-0.038566	0.116589
Root (g)	Trial*Substrate*Hormone*Rep	2,Proline,Hormidin 2,3	0.0597768	-0.017801	0.137354
Root (g)	Trial*Substrate*Hormone*Rep	2,Proline,Hormidin 2,4	0.0181316	-0.059446	0.0957091
Root (g)	Trial*Substrate*Hormone*Rep	2,Proline,Hormidin 2,5	0.0352155	-0.042362	0.112793
Root (g)	Trial*Substrate*Hormone*Rep	2,Proline,Hormidin 2,6	0.0147163	-0.062861	0.0922938
Root (g)	Trial*Substrate*Hormone*Rep	2,Berger,Control,1	0.0362064	-0.041371	0.113784
Root (g)	Trial*Substrate*Hormone*Rep	2,Berger,Control,2	-0.0058551	-0.083433	0.0717224
Root (g)	Trial*Substrate*Hormone*Rep	2,Berger,Control,3	0.0120368	-0.065541	0.0896143
Root (g)	Trial*Substrate*Hormone*Rep	2,Berger,Control,4	0.064339	-0.013239	0.141917
Root (g)	Trial*Substrate*Hormone*Rep	2,Berger,Control,5	0.0647541	-0.012823	0.142332
Root (g)	Trial*Substrate*Hormone*Rep	2,Berger,Control,6	0.0021086	-0.075469	0.0796862
Root (g)	Trial*Substrate*Hormone*Rep	2,Berger,Hormidin 1,1	0.185377	0.107799	0.262954
Root (g)	Trial*Substrate*Hormone*Rep	2,Berger,Hormidin 1,2	0.141428	0.063851	0.219006
Root (g)	Trial*Substrate*Hormone*Rep	2,Berger,Hormidin 1,3	0.130868	0.053291	0.208446
Root (g)	Trial*Substrate*Hormone*Rep	2,Berger,Hormidin 1,4	0.186248	0.10867	0.263825
Root (g)	Trial*Substrate*Hormone*Rep	2,Berger,Hormidin 1,5	0.140386	0.062809	0.217964
Root (g)	Trial*Substrate*Hormone*Rep	2,Berger,Hormidin 1,6	0.0886654	0.011088	0.166243
Root (g)	Trial*Substrate*Hormone*Rep	2,Berger,Hormex,1	0.278326	0.200749	0.355904
Root (g)	Trial*Substrate*Hormone*Rep	2,Berger,Hormex,2	0.0937028	0.016125	0.17128
Root (g)	Trial*Substrate*Hormone*Rep	2,Berger,Hormex,3	0.141244	0.063667	0.218822
Root (g)	Trial*Substrate*Hormone*Rep	2,Berger,Hormex,4	0.151809	0.074231	0.229386
Root (g)	Trial*Substrate*Hormone*Rep	2,Berger,Hormex,5	0.206328	0.128751	0.283906
Root (g)	Trial*Substrate*Hormone*Rep	2,Berger,Hormex,6	0.139388	0.061811	0.216966
Root (g)	Trial*Substrate*Hormone*Rep	2,Berger,Dip ‘N Grow,1	0.172224	0.094647	0.249802
Root (g)	Trial*Substrate*Hormone*Rep	2,Berger,Dip ‘N Grow,2	0.0676971	-0.00988	0.145275
Root (g)	Trial*Substrate*Hormone*Rep	2,Berger,Dip ‘N Grow,3	0.141952	0.064374	0.219529
Root (g)	Trial*Substrate*Hormone*Rep	2,Berger,Dip ‘N Grow,4	0.18083	0.103252	0.258407
Root (g)	Trial*Substrate*Hormone*Rep	2,Berger,Dip ‘N Grow,5	0.184392	0.106815	0.26197
Root (g)	Trial*Substrate*Hormone*Rep	2,Berger,Dip ‘N Grow,6	0.140802	0.063225	0.21838
Root (g)	Trial*Substrate*Hormone*Rep	2,Berger,Hormidin 2,1	0.280847	0.203269	0.358424
Root (g)	Trial*Substrate*Hormone*Rep	2,Berger,Hormidin 2,2	0.128758	0.051181	0.206336
Root (g)	Trial*Substrate*Hormone*Rep	2,Berger,Hormidin 2,3	0.23611	0.158533	0.313688
Root (g)	Trial*Substrate*Hormone*Rep	2,Berger,Hormidin 2,4	0.180088	0.10251	0.257665
Root (g)	Trial*Substrate*Hormone*Rep	2,Berger,Hormidin 2,5	0.232082	0.154505	0.30966
Root (g)	Trial*Substrate*Hormone*Rep	2,Berger,Hormidin 2,6	0.169492	0.091915	0.24707
